# Supplementary material for: Identification of Rapeseed MicroRNAs Involved in Early Stage Seed Germination under Salt and Drought Stresses
Source: Front Plant Sci. 2016 May 13;7:658. doi: 10.3389/fpls.2016.00658 (PMC4865509; doi:10.3389/fpls.2016.00658)
Supplement: Table S4 — The number of conserved miRNA family members. [file Table4.XLSX]

## Sheet: Sheet1
Table S4:The number of conserved miRNA family members.
	Number of family member
	CK	D	S
miR1140	1	1	1
miR156	7	7	7
miR159	1	1	1
miR160	4	4	4
miR161	1	1	1
miR164	4	4	4
miR166	6	6	6
miR167	4	4	4
miR168	2	1	2
miR169	14	14	14
miR171	7	7	7
miR172	4	4	4
miR2111	4	0	0
miR390	3	3	3
miR393	1	1	1
miR394	2	2	2
miR395	6	6	6
miR396	0	1	1
miR397	2	2	2
miR399	2	2	2
miR403	1	1	1
miR6029	1	1	1
miR6030	1	1	1
miR6031	1	1	1
miR6032	1	1	1
miR6034	1	1	0
miR6035	1	1	1
miR6036	1	1	1
miR824	1	1	1
miR860	1	1	1
