# Supplementary material for: Identification of Rapeseed MicroRNAs Involved in Early Stage Seed Germination under Salt and Drought Stresses
Source: Front Plant Sci. 2016 May 13;7:658. doi: 10.3389/fpls.2016.00658 (PMC4865509; doi:10.3389/fpls.2016.00658)
Supplement: Table S5 — The miRNA abundance of conserved miRNA families among the control (CK), salt (S), and drought (D) treatments. [file Table5.XLSX]

## Sheet: Sheet1
Table S5: The miRNA abundance of conserved miRNA families among control (CK), salt (S) and drought (D) treatments
miR_name	CK	D	S
bna-miR1140	189	219	127
bna-miR156a	1690785	1172163	1685001
bna-miR156b	63030	31238	59290
bna-miR156c	63030	31237	59289
bna-miR156d	1691684	1172845	1685873
bna-miR156e	1685364	1167914	1679624
bna-miR156f	1698631	1178297	1692709
bna-miR156g	62938	31159	59173
bna-miR159	807	561	583
bna-miR160a	453	686	731
bna-miR160b	454	682	729
bna-miR160c	426	613	683
bna-miR160d	454	682	729
bna-miR161	380	303	216
bna-miR162a	0	0	0
bna-miR164a	493	546	403
bna-miR164b	245	278	199
bna-miR164c	243	277	199
bna-miR164d	245	278	199
bna-miR166a	58877	53342	68310
bna-miR166b	58893	53337	68334
bna-miR166c	58893	53337	68333
bna-miR166d	58786	53247	68200
bna-miR166e	58893	53340	68334
bna-miR166f	11544	10656	13676
bna-miR167a	240853	217836	228063
bna-miR167b	240853	217836	228062
bna-miR167c	240687	217691	227973
bna-miR167d	2785	2116	2489
bna-miR168a	12878	10166	14762
bna-miR168b	1	0	1
bna-miR169a	1310	1275	1439
bna-miR169b	1299	1269	1436
bna-miR169c	8	4	6
bna-miR169d	8	4	6
bna-miR169e	8	4	6
bna-miR169f	8	4	6
bna-miR169g	148	68	106
bna-miR169h	148	68	106
bna-miR169i	147	68	105
bna-miR169j	147	68	105
bna-miR169k	148	68	106
bna-miR169l	147	68	105
bna-miR169m	40	31	23
bna-miR169n	2565	3057	2933
bna-miR171a	6	20	7
bna-miR171b	7	20	8
bna-miR171c	6	20	7
bna-miR171d	7	22	7
bna-miR171e	7	22	7
bna-miR171f	592	673	344
bna-miR171g	592	673	344
bna-miR172a	7	8	11
bna-miR172b	24	24	19
bna-miR172c	11	15	8
bna-miR172d	1	4	2
bna-miR2111a-3p	0	0	0
bna-miR2111a-5p	1	0	0
bna-miR2111b-3p	1	0	0
bna-miR2111b-5p	1	0	0
bna-miR2111c	0	0	0
bna-miR2111d	1	0	0
bna-miR390a	16222	19111	18371
bna-miR390b	16224	19115	18376
bna-miR390c	16222	19111	18371
bna-miR393	4	8	2
bna-miR394a	101	78	55
bna-miR394b	100	78	55
bna-miR395a	35	31	21
bna-miR395b	35	31	21
bna-miR395c	35	31	21
bna-miR395d	2	1	3
bna-miR395e	2	1	3
bna-miR395f	2	1	3
bna-miR396a	0	1	1
bna-miR397a	84	105	73
bna-miR397b	84	105	73
bna-miR399a	12	4	4
bna-miR399b	12	4	4
bna-miR399c	0	0	0
bna-miR403	1216	1048	661
bna-miR6028	0	0	0
bna-miR6029	400	521	453
bna-miR6030	2363	2238	2211
bna-miR6031	208	273	257
bna-miR6032	38	40	41
bna-miR6033	0	0	0
bna-miR6034	1	1	0
bna-miR6035	8	10	12
bna-miR6036	1	1	2
bna-miR824	3047	4751	2977
bna-miR860	35	12	35
