# Supplementary material for: Identification of Rapeseed MicroRNAs Involved in Early Stage Seed Germination under Salt and Drought Stresses
Source: Front Plant Sci. 2016 May 13;7:658. doi: 10.3389/fpls.2016.00658 (PMC4865509; doi:10.3389/fpls.2016.00658)
Supplement: Table S6 — Conserved miRNAs from B. napus and their homologs in selected other species. +, detected in this species; −, not detected in this species. [file Table6.XLSX]

## Sheet: family_analysis1
Table S6. Conserved miRNAs from B.napus and their homologs in other some species.
+	detected in this species
-	not detected in this species
	MIR156	MIR159	MIR160	MIR161	MIR162_1	MIR164	MIR166	MIR167_1	MIR168	MIR169_2	MIR171_1	MIR172	MIR169_1	MIR390	MIR393	MIR394	MIR395	MIR396	MIR397	MIR399	undef	MIR403	MIR824	MIR860	MIR1140	MIR2111	MIR6032
Arabidopsis_thaliana	+	+	+	+	+	+	+	+	+	+	+	+	+	+	+	+	+	+	+	+	+	+	+	+	-	+	-
Oryza_sativa	+	+	+	-	-	+	+	+	+	+	+	+	+	+	+	+	+	+	+	+	+	-	-	-	-	-	-
Zea_mays	+	+	+	-	-	+	+	+	+	+	+	+	+	+	+	+	+	+	+	+	+	-	-	-	-	-	-
Sorghum_bicolor	+	+	+	-	-	+	+	+	+	+	+	+	+	+	+	+	+	+	+	+	+	-	-	-	-	-	-
Medicago_truncatula	+	+	+	-	+	+	+	+	+	+	+	+	-	+	+	-	+	+	+	+	+	-	-	-	-	+	-
Saccharum_officinarum	+	+	-	-	-	-	-	-	+	-	-	-	-	-	-	-	-	+	-	-	-	-	-	-	-	-	-
Glycine_max	+	+	+	-	+	+	+	+	+	+	+	+	+	+	+	+	+	+	+	+	+	+	-	-	-	+	-
Populus_trichocarpa	+	+	+	-	+	+	+	+	+	+	+	+	+	+	+	+	+	+	+	+	+	+	-	-	-	+	-
Physcomitrella_patens	+	+	+	-	-	-	+	-	-	-	+	-	-	+	-	-	-	-	-	-	+	-	-	-	-	-	-
Gossypium_hirsutum	+	-	+	-	+	+	+	+	-	+	-	+	+	+	+	+	-	+	-	+	+	-	-	-	-	-	-
Gossypium_raimondii	+	-	-	-	-	+	+	+	-	-	-	+	-	-	-	-	-	-	-	+	+	-	-	-	-	-	-
Gossypium_herbaceum	-	-	-	-	-	-	-	-	-	-	-	-	+	-	-	-	-	-	-	-	-	-	-	-	-	-	-
Chlamydomonas_reinhardtii	-	-	-	-	-	-	-	-	-	-	-	-	-	-	-	-	-	-	-	-	+	-	-	-	-	-	-
Brassica_napus	+	+	+	+	+	+	+	+	+	+	+	+	+	+	+	+	+	+	+	+	+	+	+	+	+	+	+
Pinus_taeda	+	+	-	-	-	-	+	-	-	-	-	-	-	+	-	-	-	+	-	-	+	-	-	-	-	-	-
Selaginella_moellendorffii	+	+	+	-	-	-	+	-	-	-	+	-	-	-	-	-	-	+	-	-	+	-	-	-	-	-	-
Triticum_aestivum	+	+	+	-	-	+	-	+	-	-	+	-	+	-	-	-	+	-	+	+	+	-	-	-	-	-	-
Carica_papaya	+	+	+	-	+	+	+	+	-	+	+	+	-	+	+	+	+	+	-	-	+	-	-	-	-	-	-
Brassica_oleracea	+	-	-	-	-	-	-	-	-	-	+	+	-	-	-	-	-	-	-	-	+	-	+	-	-	-	-
Brassica_rapa	+	+	+	+	+	+	-	+	+	-	+	+	-	+	-	-	+	+	-	-	+	+	+	+	+	+	+
Vitis_vinifera	+	+	+	-	+	+	+	+	+	+	+	+	+	+	+	+	+	+	+	+	+	+	-	-	-	+	-
Solanum_lycopersicum	+	+	+	-	+	+	+	+	+	+	+	+	+	+	-	+	+	+	+	+	+	+	-	-	-	-	-
Lotus_japonicus	-	-	-	-	-	-	-	+	-	-	+	+	-	+	-	-	-	+	+	-	+	-	-	-	-	+	-
Vigna_unguiculata	+	+	+	-	+	+	-	-	+	+	-	+	-	-	-	-	+	-	-	+	-	-	-	-	-	-	-
Malus_domestica	+	+	+	-	+	+	+	+	+	+	+	+	+	+	+	+	+	+	+	+	+	+	-	-	-	+	-
Phaseolus_vulgaris	-	+	-	-	-	-	+	-	-	-	-	-	-	-	-	-	-	-	-	+	+	-	-	-	-	-	-
Brachypodium_distachyon	+	+	+	-	-	+	+	+	+	+	+	+	+	+	+	+	+	+	+	+	+	-	-	-	-	-	-
Aquilegia_caerulea	+	+	+	-	-	-	+	+	-	+	+	+	+	-	-	-	+	+	-	+	+	-	-	-	-	-	-
Populus_euphratica	-	-	-	-	-	-	-	-	-	-	-	-	-	-	-	-	-	-	-	-	+	-	-	-	-	-	-
Citrus_trifoliata	+	+	-	-	-	+	+	+	-	-	+	-	-	-	-	-	-	-	-	-	-	-	-	-	-	-	-
Citrus_sinensis	+	+	+	-	+	+	+	+	-	+	+	+	-	+	+	+	+	+	+	+	+	+	-	-	-	-	-
Citrus_clementina	-	-	-	-	-	-	-	+	+	-	+	-	-	-	-	-	-	+	-	-	-	-	-	-	-	-	-
Citrus_reticulata	-	-	-	-	-	-	+	-	+	-	+	-	-	-	-	-	-	-	-	-	-	-	-	-	-	-	-
Ricinus_communis	+	+	+	-	+	+	+	+	+	+	+	+	-	+	+	-	+	+	+	+	-	+	-	-	-	-	-
Gossypium_arboreum	-	-	-	-	-	-	-	-	-	-	-	-	-	-	-	-	-	-	-	-	+	-	-	-	-	-	-
Arabidopsis_lyrata	+	+	+	+	+	+	+	+	+	+	+	+	+	+	+	+	+	+	+	+	+	+	+	+	-	+	-
Arachis_hypogaea	+	+	+	-	-	-	-	+	-	-	-	-	-	-	-	+	-	-	-	-	+	-	-	-	-	-	-
Glycine_soja	-	-	-	-	-	-	-	+	-	-	-	-	-	-	-	-	-	-	-	-	-	-	-	-	-	-	-
Picea_abies	-	-	+	-	-	-	+	-	-	-	-	-	-	-	-	-	+	+	+	-	+	-	-	-	-	-	-
Hordeum_vulgare	+	+	-	-	-	-	+	-	+	-	+	-	-	-	-	-	-	-	+	-	+	-	-	-	-	-	-
Triticum_turgidum	-	-	+	-	-	-	-	-	-	-	-	-	-	-	-	-	-	-	-	-	-	-	-	-	-	-	-
Festuca_arundinacea	+	+	+	-	-	-	+	-	-	-	+	-	+	-	-	-	-	+	-	-	+	-	-	-	-	-	-
Bruguiera_gymnorhiza	+	-	-	-	-	-	-	-	-	-	-	-	-	-	-	-	-	+	-	-	-	-	-	-	-	-	-
Bruguiera_cylindrica	+	-	-	-	-	-	-	-	-	-	-	-	-	-	-	-	-	+	-	-	-	-	-	-	-	-	-
Theobroma_cacao	+	-	+	-	+	+	+	+	+	+	+	+	+	+	+	+	+	+	+	+	-	+	-	-	-	+	-
Rehmannia_glutinosa	-	-	-	-	-	+	-	-	-	-	-	-	-	-	-	-	-	-	-	-	+	-	-	-	-	-	-
Cucumis_melo	+	+	+	-	+	+	+	+	+	+	+	+	+	+	+	+	+	+	+	+	+	-	-	-	-	+	-
Saccharum_sp.	+	+	-	-	-	-	+	-	+	-	-	-	+	-	-	-	-	+	-	-	+	-	-	-	-	-	-
Acacia_auriculiformis	-	+	+	-	+	-	-	-	+	-	-	+	-	-	-	-	-	+	-	-	-	-	-	-	-	-	-
Acacia_mangium	-	+	-	-	-	-	-	-	-	-	-	-	-	-	-	-	-	+	-	-	-	-	-	-	-	-	-
Salvia_sclarea	+	-	-	-	-	+	+	-	-	-	+	+	-	-	-	+	-	+	+	+	+	-	-	-	-	-	-
Digitalis_purpurea	+	-	+	-	-	-	+	+	-	-	-	+	-	-	-	-	-	+	+	-	-	-	-	-	-	-	-
Nicotiana_tabacum	+	+	+	-	+	+	+	+	+	+	+	+	+	+	-	+	+	+	+	+	+	-	-	-	-	-	-
Solanum_tuberosum	+	+	+	-	+	+	+	+	-	-	+	+	+	+	+	+	+	+	+	+	+	-	-	-	-	-	-
Elaeis_guineensis	-	-	-	-	-	-	-	-	-	-	-	+	-	-	-	-	-	-	-	-	-	-	-	-	-	-	-
Manihot_esculenta	+	+	+	-	+	+	+	+	+	+	+	+	+	+	+	+	+	+	+	+	+	+	-	-	-	+	-
Cynara_cardunculus	+	+	+	-	-	+	-	+	+	-	+	+	+	+	+	+	+	+	-	+	+	-	-	-	-	-	-
Linum_usitatissimum	+	+	+	-	+	+	+	+	+	+	+	+	+	+	+	+	+	+	+	+	-	-	-	-	-	-	-
Panax_ginseng	-	-	-	-	-	-	-	-	-	-	-	-	-	-	-	-	-	-	-	-	+	-	-	-	-	-	-
Hevea_brasiliensis	+	+	-	-	-	-	+	-	-	-	-	-	-	-	-	-	-	+	-	-	+	-	-	-	-	-	-
Prunus_persica	+	+	+	-	+	+	+	+	+	+	+	+	+	+	+	+	+	+	+	+	+	+	-	-	-	+	-
Pinus_densata	-	+	-	-	+	-	+	-	-	+	+	-	-	+	-	-	-	+	-	-	+	-	-	-	-	-	-
Helianthus_annuus	+	-	+	-	-	-	-	-	-	-	-	-	-	-	-	-	-	-	-	-	+	-	-	-	-	-	-
Helianthus_ciliaris	+	-	-	-	-	-	-	-	-	-	-	-	-	-	-	-	-	-	-	-	+	-	-	-	-	-	-
Helianthus_tuberosus	+	+	+	-	+	-	-	-	-	-	+	-	-	-	+	-	-	-	-	-	+	+	-	-	-	-	-
Helianthus_argophyllus	+	-	-	-	-	-	-	-	-	-	-	-	-	-	-	-	-	-	-	-	+	+	-	-	-	-	-
Helianthus_paradoxus	+	-	-	-	-	-	+	-	-	-	+	-	-	-	-	-	-	-	-	-	-	-	-	-	-	-	-
Helianthus_petiolaris	-	-	-	-	+	-	+	-	-	-	-	-	-	-	-	-	-	-	-	-	-	+	-	-	-	-	-
Helianthus_exilis	-	-	-	-	-	-	-	-	-	-	-	-	-	+	-	-	-	-	-	-	-	-	-	-	-	-	-
Cunninghamia_lanceolata	-	-	-	-	+	+	+	-	-	-	-	-	-	-	-	-	-	-	-	-	+	-	-	-	-	-	-
Avicennia_marina	+	-	-	-	-	-	-	-	-	-	-	-	-	-	-	-	-	+	-	-	-	-	-	-	-	-	-
Amborella_trichopoda	+	+	+	-	-	+	+	+	+	-	+	+	+	+	+	+	+	+	+	-	+	-	-	-	-	-	-
Aegilops_tauschii	+	+	+	-	-	+	+	+	+	+	+	+	+	+	+	+	+	+	-	+	+	-	-	-	-	-	-
