# Supplementary material for: Identification of Rapeseed MicroRNAs Involved in Early Stage Seed Germination under Salt and Drought Stresses
Source: Front Plant Sci. 2016 May 13;7:658. doi: 10.3389/fpls.2016.00658 (PMC4865509; doi:10.3389/fpls.2016.00658)
Supplement: Table S7 — The miRNA abundance of novel miRNA families among the control (CK), salt (S), and drought (D) treatments. [file Table7.XLSX]

## Sheet: Sheet1
Table S7 The miRNA abundance of novel miRNA families among control (CK), salt (S) and drought (D) treatments
novel miRNA	count			sequence	Length
	CK	D	S
novel_mir_34	58924	70723	60320	TCGCTTGGTGCAGGTCGGGAC	21
novel_mir_103	35398	27148	30292	TTTCCAAATGTAGACAAAGCA	21
novel_mir_144	11365	9542	12090	TTGACAGAAGAGAGCGAGCAC	21
novel_mir_337	9295	7254	9825	TGACAGAAGAGAGGGAGCAC	20
novel_mir_64	8258	8675	8639	TCCCAAATGTAGACAAAGCA	20
novel_mir_37	5934	3461	5608	TTCGCAGGAGAGATAGCGCCA	21
novel_mir_126	5720	4535	4639	TGAAGCTGCCAGCATGATCTT	21
novel_mir_62	5444	5250	4499	ATAAATCCCAAGCATCATCCA	21
novel_mir_66	3428	3003	3569	ACAGGGAACAAGCAGAGCATG	21
novel_mir_261	3416	2993	3556	CAGGGAACAAGCAGAGCATGG	21
novel_mir_2	3083	9064	3487	GCGTACAGAGTAGTCAAGCATA	22
novel_mir_17	2870	1043	1609	TTGACAGAAGAAAGAGAGCAC	21
novel_mir_303	2115	1481	1548	TTGTAGAATTTTGGGAAGGGC	21
novel_mir_204	1071	1131	1253	TCAGCGAAGCGTGTTGGAACC	21
novel_mir_30	632	1109	918	GCGTATGAGGAGCCAAGCATA	21
novel_mir_77	737	1999	873	GGCAAGTTGTCCTTCGGCTACA	22
novel_mir_787	0	0	789	GGATGGTCACCAGTCGGACCCTA	23
novel_mir_22	610	0	699	TCGGAATTCGGCGTGTTTTCTTA	23
novel_mir_123	527	545	623	TTCGGACCAGGCTTCATTCCCC	22
novel_mir_485	0	912	589	GCTGGAGTAGCTCAGTTGGTT	21
novel_mir_90	721	545	571	CGACAGAAGAGAGTGAGCAC	20
novel_mir_700	0	0	462	GGCAAGTTGTCCTGCGGCTAC	21
novel_mir_259	312	468	434	TGGCATATGAGGAGCCAAGCA	21
novel_mir_451	0	425	431	TTGAAGCGATTTGTAGCGGTTTA	23
novel_mir_156	682	405	430	TATGAGAGTATTATAAGTCAC	21
novel_mir_67	378	380	423	GGAATGTTGTCTGGCTCGAGG	21
novel_mir_814	0	0	393	TCCGTCGTAGTCTAGCTGGTTA	22
novel_mir_18	446	178	310	TGTGCTCTCTAGCCTTCTGTCA	22
novel_mir_205	446	178	310	GCTCTCTAGCCTTCTGTCATC	21
novel_mir_32	514	459	301	TCGATAAACCTCTGCATCCAG	21
novel_mir_226	279	301	256	CAAGAACGTCATCACTTTCTT	21
novel_mir_267	199	203	223	TGAAGCTGCCAGCATGATCTAT	22
novel_mir_61	208	276	198	TGTGAATGATGCGGGAGATGT	21
novel_mir_27	214	150	198	GCTTACTCTCTCTCTGTCACC	21
novel_mir_152	265	271	177	GTAGGTAGACGCACTGTTTCTCA	23
novel_mir_247	251	167	170	TTGAAAGTCGTCCATGATAAG	21
novel_mir_57	347	104	166	GCAGATGATGTGAGCTGAGCA	21
novel_mir_122	380	394	165	TGATTGAGCCGCGTCAATATC	21
novel_mir_9	115	125	165	TGACAGAAGAGAGTGAGCACAT	22
novel_mir_357	180	156	158	TATGGGTGGGGTGGCAAAATC	21
novel_mir_155	145	196	124	CGGAATTCCGTCGGTATATTCCA	23
novel_mir_307	132	141	118	TTGTGATCCGAGTGGAGACAA	21
novel_mir_291	120	161	111	GAGCTGTGATGATAATTGGCT	21
novel_mir_394	134	83	110	TGGCACTGGTAGTAGCGAGTCT	22
novel_mir_81	134	155	103	AGGAAGTCTCCTTGGCTATC	20
novel_mir_729	0	0	101	TCTCTGTATCTTTCTAGCATTTA	23
novel_mir_138	106	0	97	TTGGATAATTGAAGATATAAA	21
novel_mir_752	0	0	96	CGGAAGCTGAATGTAGTAGCATA	23
novel_mir_251	131	76	86	GTGGGCTTTTAAGAAGACGTT	21
novel_mir_21	127	67	80	TCGAACAGACAACGAAGATA	20
novel_mir_406	105	79	75	TGTTTGATCGGAAAACGGTAT	21
novel_mir_771	0	0	75	TGAAAGATTGTGTACATTTGTTA	23
novel_mir_114	100	65	68	TGATCTTGTGTTGTGATGATA	21
novel_mir_430	0	65	63	AAGATAAGATAGAGTTGGACACA	23
novel_mir_225	40	42	63	GCTGCGACTGAGGGAGGGTGTTA	23
novel_mir_719	0	0	58	GTGGGCGTGCCGGAGTGGTT	20
novel_mir_866	0	0	58	AGTTTGTTGTAGATGAATGGCTA	23
novel_mir_5	81	60	56	CGGCTCTGATACCAATTGATG	21
novel_mir_147	79	73	54	GGGTCGATATGAGAACACATG	21
novel_mir_837	0	0	52	TTGCAACGTGTCGTCTTCTAG	21
novel_mir_130	56	63	50	TTATGATCTATGGATATGGCA	21
novel_mir_75	66	69	49	TACATTTCAGTCGTCTGGTGG	21
novel_mir_160	65	50	49	CAAGACTTACGGAAGACTTCA	21
novel_mir_40	26	11	47	TAGAGTGGAGTTAGAGATGC	20
novel_mir_358	48	0	45	TTAACTTCGGATAAGAAACGGTT	23
novel_mir_605	0	37	43	GGCTATGTCGAGCAGAAACCCTA	23
novel_mir_182	29	0	42	TCCGGTTACCTTGAGCTGCGG	21
novel_mir_398	29	51	40	TGGAGAGTAAATGACATTCAGA	22
novel_mir_683	0	0	40	AACAGATTGATTAGACGGAGTTA	23
novel_mir_503	0	46	38	GGAATGTTGTCTGGACCGAGG	21
novel_mir_851	0	0	38	CGGAATATACCGACGGAATTCCA	23
novel_mir_703	0	0	37	GCAGGTTTGCCCGAGTGGTTA	21
novel_mir_829	0	0	37	AGAACGAGTCAGCTCTGGTGGTA	23
novel_mir_501	0	26	36	CCAAGTACATTAGACTCGGTT	21
novel_mir_355	28	14	36	GCCCGTATAGCTCAGTGGTAG	21
novel_mir_333	36	0	35	AGATTGATAGTTTGATCGCGG	21
novel_mir_223	51	30	31	TCGTTTCGAGATCGCTGCGAC	21
novel_mir_341	42	43	30	ATAAGCTCTATTACACGGTTT	21
novel_mir_78	25	41	30	TTAGCGTAATTTAAGAACCGGTT	23
novel_mir_104	35	21	30	GCGTACGAGGAGCCAAGCATG	21
novel_mir_778	0	0	30	GAACCGGAAGAGCGATCGTGGCA	23
novel_mir_168	25	30	29	TAGAGCAGTGTAGATTTTGGA	21
novel_mir_60	23	0	29	CAGAAGATCCTGGCAATTCACTA	23
novel_mir_26	28	22	28	GGAGTGTCATGAGAACACGGA	21
novel_mir_427	0	6	28	TTTCATCTTAGAGAATGTTGTT	22
novel_mir_350	21	0	28	AATCTTAGATAGTCGTGATGTCA	23
novel_mir_128	43	42	27	TAGCTCCAGACTCATTCACTCA	22
novel_mir_248	11	0	27	GTGGTCAAAGGAGTGTCGGTT	21
novel_mir_860	0	0	27	AGATTTTTATCGGCAAACTTATT	23
novel_mir_107	37	94	26	GTGTATAGAGTAGTCAAGCATG	22
novel_mir_132	42	38	26	TTTGTTGATTGACATCTATGC	21
novel_mir_141	44	37	26	TCAAGTTTGAGGTGGTCTGGGTA	23
novel_mir_443	0	25	26	ATTGGTTAAATTGTAGTTAGGTA	23
novel_mir_108	16	20	26	TTTGACAGAAGAGAGTGAGCAC	22
novel_mir_811	0	0	26	CACGTGTCAGTGGAATCCGCGAA	23
novel_mir_815	0	0	26	ATTTACTTGATCGTGGCCCATTA	23
novel_mir_570	0	32	25	GCTAGCGTTTGCGGTTGCGGACA	23
novel_mir_614	0	20	25	AATGAAAGTTGAAGTTGAGCCA	22
novel_mir_322	21	17	25	AGAGATGACTAAATAAACCAG	21
novel_mir_847	0	0	25	TTAGCTTCGGATAAGAGATGGTT	23
novel_mir_495	0	20	24	TACAAGAAATGTAGATCTAAGTT	23
novel_mir_444	0	17	24	TGGAGTAGTAGAACACGTGCG	21
novel_mir_705	0	0	24	TTGTCTGTATCCTTGACGAGCT	22
novel_mir_523	0	41	23	TCGGAATATACCGACGGAATTCA	23
novel_mir_491	0	34	23	CCAGTAGGAGTGAGAGCTGGCTA	23
novel_mir_131	24	29	23	TGAGTCTGTAAAAGTTGATGACA	23
novel_mir_464	0	27	23	TCGAATATTCGATTACTTGGACA	23
novel_mir_97	19	0	23	ATGCAGTTAGACATATATCCTCA	23
novel_mir_145	16	0	23	CTGAACCGGTAGGAACTTGTTCA	23
novel_mir_53	16	0	23	TTTGGAAGTAGATGATCCTAGCA	23
novel_mir_864	0	0	23	GAAAGTAGTCAGGAAGTATGGTA	23
novel_mir_380	22	40	22	TTGGACTGAAGGGAGCTCCCT	21
novel_mir_702	0	0	22	TCGGATCCGCGGTTGAACCGGTA	23
novel_mir_707	0	0	22	AGGGCTCTGGAATGTCCGGTT	21
novel_mir_838	0	0	22	TCACGGATTTTAGTATGGTCATA	23
novel_mir_479	0	19	21	TAGTGAGAGGATGGGTTGTCACA	23
novel_mir_178	25	0	21	TTTGCGGTTGGTAGCGGTTGTTA	23
novel_mir_833	0	0	21	TGGACTTGCTCTTAAATTCGGTA	23
novel_mir_677	0	28	20	TCGGTATTCCGTCGGTATAATTA	23
novel_mir_214	17	27	20	AGGATTTGTGGTCAACAGGGGTA	23
novel_mir_70	18	20	20	GGGGGTGATTGGTTGGACTG	20
novel_mir_113	13	10	20	TCGCTTGGTGCAGGCCGGGAA	21
novel_mir_463	0	10	20	AACAACAGTGTGACCTATTGATA	23
novel_mir_299	25	0	20	TGGAATCTGATGTGGCATCACCA	23
novel_mir_682	0	0	20	GGCAAGTTGCCCTTGGCTAT	20
novel_mir_726	0	0	20	TGCAAGAGATGTGTATGATAATA	23
novel_mir_730	0	0	20	TCCACAGAGAGCTAGGACACACA	23
novel_mir_784	0	0	20	CCGGATCTGCGGTTGAACCGGTA	23
novel_mir_856	0	0	20	CGAGAACTAAGTAATTGGACCGC	23
novel_mir_217	27	32	19	CCATTTATATTTGGACATGGACA	23
novel_mir_542	0	19	19	TCAATGAAAGGTATGATTCCCT	22
novel_mir_110	21	12	19	AAAGTGGCTGTAGTTTAGTGGTA	23
novel_mir_342	16	0	19	TAAGATTTTCTAGAGTATGCAT	22
novel_mir_736	0	0	19	TGGCGGTGGAGGGGGTGGAGG	21
novel_mir_877	0	0	19	AAGCAGTTGGTTCCGTAGTTT	21
novel_mir_759	0	0	18	ATGTGTATATATGTAGAAGGATA	23
novel_mir_809	0	0	18	CGGGGTTCTTAGAGTGAGGTT	21
novel_mir_819	0	0	18	TCCTTTCAGGTTGGAATGGCTC	22
novel_mir_229	35	41	17	TATGAATGATGCGGGAGATGT	21
novel_mir_658	0	10	17	AACCTGAGAAGACTTACAGAT	21
novel_mir_243	9	0	17	AAAGGATTTGTAGCAAAATTGGT	23
novel_mir_731	0	0	17	TTCTGGAAACAAGATGAACAAAT	23
novel_mir_800	0	0	17	ATGGTATCAGAGCGGACCCAA	21
novel_mir_389	15	22	16	GGGAACGCCTTGATCGTCGGACA	23
novel_mir_481	0	16	16	TAAAAAAACTAACAGACGTCT	21
novel_mir_518	0	15	16	GCAGTTGCACGGATCGAGATCTA	23
novel_mir_52	16	13	16	GTGGATAGCTTAGGAGAGAGACA	23
novel_mir_312	12	13	16	AGAGTATGTATGTAGAAAGGGTA	23
novel_mir_305	34	0	16	TAAGAGACGGTTCTTAGCTTTTA	23
novel_mir_688	0	0	16	TAAGGATCGGTTATACACTTTTA	23
novel_mir_721	0	0	16	TATGTGTATGTAGTTGTGGGG	21
novel_mir_413	21	19	15	TGTAGATTATGGTGTAGGTACTA	23
novel_mir_254	11	16	15	TCCGAGATGTTGGGCTTGGGCTA	23
novel_mir_512	0	14	15	CACAATTATTGTGGAATCTCGTA	23
novel_mir_197	15	13	15	TGTCTTTAGTAGATCCGGATTTA	23
novel_mir_634	0	10	15	TCAGAGTGGACGAGGAAAAGAT	22
novel_mir_249	10	7	15	GCCTCCGTAGCATAGTGGTATTG	23
novel_mir_689	0	0	15	TTGGTAACGGTTGTTGGCGTTTT	23
novel_mir_749	0	0	15	GCTGGCAGCTGAGGTGGACAC	21
novel_mir_792	0	0	15	TCGACTCTGGCAATCGGTGGCTA	23
novel_mir_810	0	0	15	GGGGGTATCCCGGGCCTATGGAA	23
novel_mir_281	15	19	14	CGGGCCTAGAATTTTTAAGGCTA	23
novel_mir_497	0	15	14	TGAGGAAATAAGTAGTCGTCCCA	23
novel_mir_329	10	13	14	TTGGACTGAAGGGAGCTCCTT	21
novel_mir_616	0	10	14	CGCTGTTTTCTTGTAGTGGTATA	23
novel_mir_210	20	5	14	TCAATGTTGGCTCAATTATGT	21
novel_mir_19	17	0	14	GCGGGATAAGTGCGGTTTTGATA	23
novel_mir_293	14	0	14	CCGTTGTAGTCGTCGGAAGTTCA	23
novel_mir_799	0	0	14	TTTGTTACTACTGTTAGAGGCAT	23
novel_mir_802	0	0	14	TTAGGTGGAAGAGAGAGAAGATA	23
novel_mir_287	15	12	13	CAAGGAGATATGGAGTTTCAGC	22
novel_mir_638	0	11	13	TCGGAGACGACAGATAGTTCT	21
novel_mir_256	15	10	13	AGTGGCTATGCGTTGGATTTTTA	23
novel_mir_42	30	0	13	ACTGACAGAAAGAGAGGTGAGCA	23
novel_mir_373	12	0	13	TTCTAGTCGAAGTGAGTTGGATA	23
novel_mir_154	9	0	13	AGATCTGAGTCAAAGTAGGTA	21
novel_mir_684	0	0	13	AGAGGTAAATTGGTCGTAAGGTT	23
novel_mir_724	0	0	13	GGTCGGATGGTCAAGGCGTT	20
novel_mir_738	0	0	13	CGCTACGCGCGGGTTGTTTGACA	23
novel_mir_764	0	0	13	TCTTGGATTCATGGGCTAGGGTA	23
novel_mir_791	0	0	13	TGGATCTGGAGAAAAAATGGTTA	23
novel_mir_798	0	0	13	GAAGAACACAGACATTTGACTCA	23
novel_mir_812	0	0	13	TGCGGATTTGTGTTTGATTGGTG	23
novel_mir_840	0	0	13	TTTTGCGTTTCAACTCGGTCC	21
novel_mir_868	0	0	13	TCGAACCTTGCCAGAAAGAACTA	23
novel_mir_330	15	24	12	AATGAATGATTCTAGAGACAA	21
novel_mir_12	15	12	12	TCATGGTGGTTGTGGTATTGATA	23
novel_mir_184	41	9	12	TTTCATCTTAGAGAATGTTGTC	22
novel_mir_187	10	8	12	TTAGCAGATATCCGGGTCCTCTA	23
novel_mir_415	9	8	12	TCGCTACGTAGCGTGCTCGGTCA	23
novel_mir_271	12	5	12	TGAGGTATTGGGTTCGAGGAA	21
novel_mir_328	23	0	12	GTACCCGTTCGGTTCTCGGTTCA	23
novel_mir_183	7	0	12	GACAGAGATCGAGGTGTTCCAA	22
novel_mir_680	0	0	12	GTGATGGACCTAACTCACACCCA	23
novel_mir_701	0	0	12	ATAGGCGGCAAATCGGATTTA	21
novel_mir_710	0	0	12	ACTGGTACTGCGGTTAAAAATTA	23
novel_mir_820	0	0	12	TACCATTGGACGATATGAGGA	21
novel_mir_825	0	0	12	GCTCAGACGATGGACGGCAATCA	23
novel_mir_827	0	0	12	TCACCAATTGATCTGCAGGTT	21
novel_mir_848	0	0	12	AGAGGTGGATTGGAGATGGT	20
novel_mir_613	0	30	11	TCTGGAAACAAGAGAAACGAATA	23
novel_mir_125	11	17	11	GATATCGGTTCGGTTTCGGTTCA	23
novel_mir_48	17	14	11	TTTGTTCATGACTGCATTTTT	21
novel_mir_672	0	13	11	AACAGGAGGTTCAATCGGCGA	21
novel_mir_320	22	12	11	TTCGTCGGAAATGCGTCGGTA	21
novel_mir_212	6	10	11	CCCAAAAGATTGTCACTAGGCTA	23
novel_mir_72	8	7	11	TCTTTGGTTGTTGGTCTAAGGCA	23
novel_mir_643	0	6	11	TATTCGTCGGAAATTTGTCGGTA	23
novel_mir_300	20	0	11	TGAGCTGTAATTTCACTAGGCTA	23
novel_mir_28	11	0	11	GGGTCGACATGAGAACACATG	21
novel_mir_397	7	0	11	AGATGATGCAGAGGATGTACCCA	23
novel_mir_679	0	0	11	CCGGGTCTCGTAGTCTGGTGGTA	23
novel_mir_686	0	0	11	CGGAAATTTGTCGAAAATGGCTT	23
novel_mir_722	0	0	11	TGACGTGGCTGCCGACGTGTATA	23
novel_mir_739	0	0	11	TTGACTGTAAAATTTAATCGGTA	23
novel_mir_745	0	0	11	AAGGGCGGGTCAAAATCTAGTTA	23
novel_mir_789	0	0	11	AGATGATGTGGCAGCTGATGT	21
novel_mir_804	0	0	11	AAGAACGAAGGAGGAAGATCACA	23
novel_mir_807	0	0	11	TAACAGATTGAAATGGACCTTTA	23
novel_mir_813	0	0	11	GCGCCCGTGGCCTAATGGATA	21
novel_mir_836	0	0	11	ACGAGGGCAGTATTCGTTGTA	21
novel_mir_879	0	0	11	TTTCAGGATGTATAGCGGTAATA	23
novel_mir_881	0	0	11	TTCCGACGGAATACAGACGGA	21
novel_mir_86	13	13	10	TTATGACGGTGAAAGCTGGTGT	22
novel_mir_89	12	12	10	GCGGGGTTCTAAGCTTTACGG	21
novel_mir_674	0	11	10	TTGGATAAGTGAAGATATAAA	21
novel_mir_23	14	10	10	TTTGGTTGAATTGTGGTTAGGTA	23
novel_mir_65	18	9	10	CGGTTTATAATTGGGAGTCGG	21
novel_mir_294	12	8	10	AGAGGAGTGAGCAGGTGGAGATA	23
novel_mir_278	9	8	10	TACAAACTTGTAGATTTATCA	21
novel_mir_302	16	0	10	TTGGGAAAACTGTGTATAATTCA	23
novel_mir_151	15	0	10	GAAGACAAGATCATGCTGGCA	21
novel_mir_199	15	0	10	ATTTCGGATTTTCGGGTATTTCA	23
novel_mir_309	14	0	10	GGGTGGGTTGGAGATGGTCTA	21
novel_mir_414	13	0	10	GATATGGAATAGAACATTCGGTA	23
novel_mir_170	12	0	10	ATTCAAGTTTGGGTATAGGTTTA	23
novel_mir_692	0	0	10	CCAGAAGTCCCGGATATCTGCTA	23
novel_mir_709	0	0	10	GTTCACCTTGTCGGACTGGGCTA	23
novel_mir_712	0	0	10	TCTTGATCTAGAGAGTAGGCATA	23
novel_mir_713	0	0	10	CAAGTTGTAGGTTAGTTTTGGCA	23
novel_mir_725	0	0	10	GCTGTTGATAGCGGTTGTAGGTA	23
novel_mir_742	0	0	10	GGGGAAAATGGTAATGATGGGAA	23
novel_mir_744	0	0	10	ATGACATGTTGAGATTTGCGGTA	23
novel_mir_753	0	0	10	GTAGCGACCGAGCGGGACGGACA	23
novel_mir_755	0	0	10	GGGCCTTCTCTGGATGCATGGCA	23
novel_mir_762	0	0	10	AGAGGTTCGGAGCGGTTTGAAGT	23
novel_mir_780	0	0	10	TTACTTCGGATATTAGTCGGCTC	23
novel_mir_794	0	0	10	CCTGAAGAAAGTGATGACGTT	21
novel_mir_803	0	0	10	TAATGAAATTTTAGGTCCGGATA	23
novel_mir_821	0	0	10	AGCACTTAGAACAATTTAGGCA	22
novel_mir_828	0	0	10	TTAGGATTTAGAGTTAAGGGGTT	23
novel_mir_831	0	0	10	GAGAAAATCGTCCGAGATAAG	21
novel_mir_843	0	0	10	GGTGATTGTAGTGGAAGTGGCGA	23
novel_mir_854	0	0	10	CGGATCCTACTGACACGTGGCGG	23
novel_mir_857	0	0	10	TCGTCCAGTTGGAAGACTTTC	21
novel_mir_865	0	0	10	TGAGCAAACGAACAGGGCCAA	21
novel_mir_867	0	0	10	TCGCAAGTCGCAGATCGTAGGTT	23
novel_mir_870	0	0	10	TTCTGACGGAAGACTTACATG	21
novel_mir_872	0	0	10	CACGTAGTCGTGGGGACCCGCAA	23
novel_mir_873	0	0	10	AAATTCAGAACAATCAAGCTTTA	23
novel_mir_876	0	0	10	GATGGTTAGTGGAAGAAGGATTA	23
novel_mir_476	0	21	9	GTCTGTTAGATGGATCTTGGACA	23
novel_mir_31	18	11	9	TGAACCATTAGAGCAAATCCA	21
novel_mir_301	10	11	9	TTTAAAAACATGTTGGAAGCTTA	23
novel_mir_177	12	10	9	AGATGGTTACAGACAGCTTTA	21
novel_mir_289	12	10	9	AAGCCTAACGAAACATTGACCTT	23
novel_mir_641	0	9	9	ATGTGTCATTGTAGGAAAGCATA	23
novel_mir_664	0	8	9	CTGTTGCTGGAAGGGGATAGT	21
novel_mir_351	10	7	9	GGCCGGGGCTCGAAGTCGTGATA	23
novel_mir_80	11	6	9	TCGCTTGTTTCTTCGCCGGAA	21
novel_mir_393	12	0	9	TTCACTCTGTTCTAGAAGGTT	21
novel_mir_142	9	0	9	GCGGGATGTATTATATTCGGTTA	23
novel_mir_410	8	0	9	AAGGAACAACTGATTTAGGCTTA	23
novel_mir_325	7	0	9	GCTGACCTGTGGATCGCGTCATA	23
novel_mir_685	0	0	9	GTGTGGACCGGAGCGCAAGGCTA	23
novel_mir_687	0	0	9	TTCCGTCGGCAGTATCGGTTATA	23
novel_mir_691	0	0	9	TCGGTTATTTATGAAATTCGGTT	23
novel_mir_698	0	0	9	CCGGTAACTCGGTGACTCGGCCA	23
novel_mir_715	0	0	9	TCTGGATCTGGATGAGTTCGGTT	23
novel_mir_720	0	0	9	TGGACTGGAGTAGTGAAATGGTG	23
novel_mir_732	0	0	9	TGATTTTAAGTTGGAAGTCCATA	23
novel_mir_734	0	0	9	TCTTTTCGTTTGTAGTTAGGGTT	23
novel_mir_747	0	0	9	TCTGGGGACGAATTACAGAGCAA	23
novel_mir_750	0	0	9	TACGGGTGTGACAGAAGAGGTTG	23
novel_mir_770	0	0	9	AATGAAATCCTCGGAATTTCCCA	23
novel_mir_772	0	0	9	TTCGGAAGTCATGTCATCAATTT	23
novel_mir_775	0	0	9	AGGACACGGGGCGGTTGCAC	20
novel_mir_776	0	0	9	AGGATCATACTGGCGTCTAT	20
novel_mir_782	0	0	9	GGGTTATTCAGGTTGTTTGGACA	23
novel_mir_786	0	0	9	GACCACTTCTGGTCGTCGGGATA	23
novel_mir_788	0	0	9	GAAAAACTAGTAGCGGAATGCAA	23
novel_mir_790	0	0	9	GTTTAAAGTGCGAGAATGTGACA	23
novel_mir_801	0	0	9	TAGAGTGTTATGGAGAAGAGGTA	23
novel_mir_818	0	0	9	GAGTAGAAATCAGCTGGAAGATA	23
novel_mir_834	0	0	9	AGTGACAAAAGTAGAGATAGTTA	23
novel_mir_846	0	0	9	GGTTCGGGTCGGGTCGGGTCCAA	23
novel_mir_849	0	0	9	AGAAGACTCAGAAGACTTTC	20
novel_mir_869	0	0	9	TTGTTTTATTGTAGTGAATGGTA	23
novel_mir_878	0	0	9	ACTGAAGATGGTTGTTGTTGTTA	23
novel_mir_880	0	0	9	GCTCGATATCGTCGCTTGGGCAA	23
novel_mir_882	0	0	9	ACTGGATGTGGAGGCGCGTAG	21
novel_mir_99	13	14	8	TGGAGAAGATGGCCTGAAAAT	21
novel_mir_498	0	14	8	CGGAAAAATATGGATATTCGGAA	23
novel_mir_36	12	13	8	GTTGACAGAAGAGAGTGAGCAC	22
novel_mir_678	0	11	8	GTAGCGACCGAGCGATCGTCCCA	23
novel_mir_582	0	10	8	TTTGGACCAAGTTAAGCTCAATA	23
novel_mir_593	0	6	8	GCACTGTTCGCGGGCTCCAC	20
novel_mir_218	11	0	8	TCAACAGGCGTTAGAAAGTTTCA	23
novel_mir_372	11	0	8	TTCAGGTGATTTTAGGGTGTTTA	23
novel_mir_272	5	0	8	TGAATTATCTTCTGCATTACTCA	23
novel_mir_695	0	0	8	TTTTGTGATGAAGATTCTTAGAT	23
novel_mir_728	0	0	8	TTTTGGCTAAAAGACGGTTCTTA	23
novel_mir_735	0	0	8	GGGAAAATAGTAGAGTTGGTATA	23
novel_mir_740	0	0	8	GAAGACATCGTCGTGTTCAC	20
novel_mir_741	0	0	8	AGTTATATTTTAAGTTGGACTCA	23
novel_mir_756	0	0	8	TGGGGCCCGCGAACAGTGCAAGA	23
novel_mir_765	0	0	8	AAAAGGCAGATACTTCAACTTTA	23
novel_mir_766	0	0	8	TTAGGTCAAAGAGGAATAGCGTA	23
novel_mir_768	0	0	8	AACAAGAGAACTACTCAGACATA	23
novel_mir_769	0	0	8	ACCGTGTGGTTGGACTTGGCCTA	23
novel_mir_779	0	0	8	GTTCCAATTTAGATCGTCTGTTA	23
novel_mir_785	0	0	8	GGGAGTGATTGGTTACGGCTG	21
novel_mir_793	0	0	8	ACTCGAACTCTGAGGGACTGACA	23
novel_mir_816	0	0	8	GCGGATATCCGGATCCGGATTTA	23
novel_mir_824	0	0	8	TTAACTGTTTCTTAACTTTTA	21
novel_mir_832	0	0	8	TTTTTGTAGAGAATTAAAGGATA	23
novel_mir_842	0	0	8	TCTAAAACTGACAAGTAGAAAAT	23
novel_mir_551	0	12	7	GGAGTCGGCACTCTAAGTTGGTA	23
novel_mir_161	7	9	7	TTGACTATGGTAGTGATTGGCT	22
novel_mir_535	0	9	7	TCGCCCGTTCGGCGAGTTGGACA	23
novel_mir_15	8	8	7	CGGATCTTCGCCGTGTAGCTAA	22
novel_mir_632	0	6	7	TTTGGTGGCAAAAAGACCTTG	21
novel_mir_344	10	0	7	TAAAAAGTGGAAGTTACTGTGTA	23
novel_mir_88	10	0	7	TCTGCATCTATGTGAACGACGAA	23
novel_mir_166	8	0	7	AGCTGAGTAATGGACTGGCGA	21
novel_mir_264	8	0	7	GGTATGAGATTCGTCGGCGCCTA	23
novel_mir_693	0	0	7	AAAGGAAACCGTAGAGGAAGGTA	23
novel_mir_699	0	0	7	AAGTAGTAGATAATGATTTTTTA	23
novel_mir_733	0	0	7	ACATATAGGTGGATTGGTGGTTG	23
novel_mir_737	0	0	7	TCTGAGGGTCGGGCCTACAAGTA	23
novel_mir_743	0	0	7	TCAAGAAGTGGATGATTGATTG	22
novel_mir_751	0	0	7	GCGGGACGATCGCTCGGTCA	20
novel_mir_754	0	0	7	AGAAAATGAAGTGAACAATGGTA	23
novel_mir_757	0	0	7	GCGTAACATGCGACCTGCGATTA	23
novel_mir_758	0	0	7	ACGGATCGAATCGGATATCCA	21
novel_mir_767	0	0	7	AGGGTCAAAACTGAAATAGGACA	23
novel_mir_774	0	0	7	TTTAAGTTGGAAGTCCATAATTA	23
novel_mir_795	0	0	7	AGAGACGTCTCTTAACTTTTT	21
novel_mir_830	0	0	7	AAGCGCTAGTCAGGTCTCTTTTG	23
novel_mir_835	0	0	7	TCTCCGACGAACGTAGATGGCCA	23
novel_mir_844	0	0	7	GCGGTTGCGCGGATCGAGATTTA	23
novel_mir_845	0	0	7	AGGCGGTCGCCTGGGCGCTAC	21
novel_mir_853	0	0	7	TGGTTTTAAGTTAGAAGTCCAT	22
novel_mir_855	0	0	7	GCAGATCAATTGGTGACAACTCA	23
novel_mir_871	0	0	7	AATCAAGTTGTGAGTCATATTTA	23
novel_mir_874	0	0	7	TCTAGACTTAGGGGAATGTGTTA	23
novel_mir_237	7	8	6	TGGCATCTTGTAACTTAGTGA	21
novel_mir_171	6	8	6	TTGGATCGTACGCATAGCTTCCA	23
novel_mir_416	10	6	6	ATCAGGGGGAGTAGTGCGTGTTA	23
novel_mir_526	0	6	6	AGAAGAATTTGTATGTGCTTTTA	23
novel_mir_269	12	0	6	AGGCTTGAATATACGAAGCAT	21
novel_mir_118	9	0	6	AGAGGGGTTGGGGTCGGTGC	20
novel_mir_690	0	0	6	GGACGGAATGATCAGATGGAATG	23
novel_mir_696	0	0	6	GTGACTTTGAACCTTGAGTGGTA	23
novel_mir_697	0	0	6	TGTAGGTTGTGCGGCCTGGGCTA	23
novel_mir_706	0	0	6	AGAATTGTGCACGTAGATTAA	21
novel_mir_708	0	0	6	AGGAGTTGTCCTGTTGGTCCA	21
novel_mir_711	0	0	6	GCGGATGCGCGGATCAAAGTCTA	23
novel_mir_718	0	0	6	ATAGGGTAATTGTTGGCCGCT	21
novel_mir_723	0	0	6	TGACCAAGGAATGAAAGGGAATA	23
novel_mir_760	0	0	6	GGCTGAGTCTGCGGCTGCGTCTG	23
novel_mir_763	0	0	6	ATGCGACGACTGTTAGGCGACTA	23
novel_mir_777	0	0	6	TTGGCAGAGTGACTTGTGGTTTA	23
novel_mir_781	0	0	6	CACAATTATTGTGGAACCTCATA	23
novel_mir_783	0	0	6	AGAAAACTGTGTCACCAATGATA	23
novel_mir_797	0	0	6	CGGAAGAAAATGATGGCGAGCCA	23
novel_mir_806	0	0	6	TAAGAACTCCAGTTAAGAGACCA	23
novel_mir_822	0	0	6	TCTGGCACAGCTGGTAGAGCAA	22
novel_mir_826	0	0	6	TTTGGTGACATAGGTAGGCAAAT	23
novel_mir_839	0	0	6	GGTTCAACCGCGGGTCTGGGTCA	23
novel_mir_850	0	0	6	CTCGCCGTTGGGCGAGTTGGACA	23
novel_mir_852	0	0	6	TTATATTAAACCGGACTATAC	21
novel_mir_861	0	0	6	AATCTACACTTTGGGCTGAGGCA	23
novel_mir_862	0	0	6	TAGGCTCAGGGTGTTAGAGGCTG	23
novel_mir_875	0	0	6	TTGAGTTTAGGGTCTAGGATTTG	23
novel_mir_140	12	10	5	TCGGACCAGGCTTCATCCCCCT	22
novel_mir_137	7	10	5	TGGCGAAAAGAGTCATGTTTAG	22
novel_mir_158	5	8	5	TGGGGTAGTAGGTGACACATT	21
novel_mir_670	0	8	5	CGATTTTTACGGATTTTTAGACA	23
novel_mir_116	7	7	5	TTGAGTAATAGAATGGCCGTTCA	23
novel_mir_653	0	5	5	ATACATGAATTCTAAAACTTT	21
novel_mir_339	11	0	5	TGATGTATGGTTTTGAGAGAT	21
novel_mir_203	7	0	5	ATATCTTTGATCGCAGCCCATTA	23
novel_mir_85	7	0	5	TCTTCGGCAAAAGAAAGATGA	21
novel_mir_164	6	0	5	TTTGACTTTCCTAGACGACTT	21
novel_mir_681	0	0	5	ATACGCTTAGTTCTTTGTAATCA	23
novel_mir_694	0	0	5	AGACGCTGACGCTGCCGCTGACA	23
novel_mir_704	0	0	5	ATATAAACCAATGTAAATCTGTA	23
novel_mir_714	0	0	5	AAAAAGAGAAGCCATATATGT	21
novel_mir_716	0	0	5	CACAATTTTTGTGGAATCTCATA	23
novel_mir_717	0	0	5	AAAAATAGAGATCTGATTGGACA	23
novel_mir_727	0	0	5	GGTGGCCGTCCGATTTTGTCCCA	23
novel_mir_746	0	0	5	AGATTTTGTTAGGGTGAATGGTA	23
novel_mir_748	0	0	5	TCTATTATAGAGTTGGATTTT	21
novel_mir_761	0	0	5	AGATCGATCGATGGATATATG	21
novel_mir_773	0	0	5	TAGGGTTTAGAGTTTAGGGTTTT	23
novel_mir_796	0	0	5	AGATGTTTTGTGCTCTCTCCCTA	23
novel_mir_805	0	0	5	AGAACTGATTTGTACCCGACTTA	23
novel_mir_808	0	0	5	TGGAGAATCACCAGAAAGTTG	21
novel_mir_817	0	0	5	GCGGTTGGTCGCGGTTGTCAG	21
novel_mir_823	0	0	5	GGTGTCTTTGACGGTTGTTGGAT	23
novel_mir_841	0	0	5	GCCATGGACGGTAATCAAGACCC	23
novel_mir_858	0	0	5	TGTGTTGTGAATGAAGAGGGGAA	23
novel_mir_859	0	0	5	TCGGGAGCGACGTGAGGGTGT	21
novel_mir_863	0	0	5	GTAGCGACCGAGCGGAATGGACA	23
novel_mir_25	342	799	0	GGCAAGTTGTCCTGCGGCTACA	22
novel_mir_489	0	590	0	CTTGCATATCTTAGGAGCTTT	21
novel_mir_516	0	336	0	CATCAATGAAAGGTATGATTCC	22
novel_mir_163	177	253	0	TAAGCTGCCAGCATGATCTTG	21
novel_mir_262	373	210	0	TCCGTCGTAGTCTAGCTGGTT	21
novel_mir_628	0	162	0	GGTTTAGTGGTAGACGGACTTTG	23
novel_mir_494	0	105	0	GAATGTCCGTCAGAATACCGCTA	23
novel_mir_655	0	104	0	CCATTCGGGAAACAAGAGGAACA	23
novel_mir_611	0	99	0	CGGTTCACCTCGGTCGCCGGACA	23
novel_mir_602	0	89	0	GCTAGATCAAGTGGAGGCAGACA	23
novel_mir_555	0	86	0	ATGTTCGATCAGATTGTGGCATA	23
novel_mir_360	67	72	0	GTGGACAGCTTTAGAGTGGAGTA	23
novel_mir_477	0	61	0	TGGACCGAAATTTATACTGGCTA	23
novel_mir_537	0	55	0	TTATGGAGGTTTTTATGGACG	21
novel_mir_45	56	52	0	TGTCTGTATCCTTGACGAGCTG	22
novel_mir_511	0	49	0	TCTGTTGATGTATGAATTGGCCG	23
novel_mir_83	50	48	0	GTGGGCGTGCCGGAGTGGTTA	21
novel_mir_581	0	41	0	TGTTCTTGTTTGATTGTTGGCCA	23
novel_mir_313	36	40	0	AGAGTCGAGTGTGAGAGACGA	21
novel_mir_434	0	40	0	TAAAAGCTAAGAGACCGTATT	21
novel_mir_292	67	39	0	GTGGATGTGCCGGAGTGGTTA	21
novel_mir_475	0	39	0	TCCATAATTAGGTTGTTGGTA	21
novel_mir_504	0	38	0	TTTGGATAATTGAAGATATAA	21
novel_mir_530	0	38	0	GAATGATACGTCAGCAGAAGTCA	23
novel_mir_562	0	37	0	ACTTACATTTCAGTCGTCTGGTA	23
novel_mir_525	0	36	0	ACTTCCTGGAAGTCGTCTGGACA	23
novel_mir_549	0	35	0	GAGGAAAGAGTAGTTCGTCGTTA	23
novel_mir_456	0	34	0	GGGTACCCGATCGGATCCGGATA	23
novel_mir_385	11	32	0	TCTGGAAGAGTTAGAACAAGCCA	23
novel_mir_470	0	32	0	TCTAAGAATCGTCTCTTAAAT	21
novel_mir_620	0	31	0	TCTGTTACGACGGACGTTTAACA	23
novel_mir_426	0	26	0	TGGATTTAGGGTCTAGGATTAG	22
novel_mir_474	0	25	0	TCTAGTGATGACATGTGGCTATA	23
novel_mir_438	0	24	0	AAACAAAAGAACACATCCATC	21
novel_mir_280	29	22	0	TGACGGGTTTTGGCATATCT	20
novel_mir_488	0	22	0	TGATCTGGAGTAGTGGAAGGATG	23
novel_mir_507	0	22	0	TGGAACTGAGAGGCACGAGTCT	22
novel_mir_431	0	21	0	GAGAGACAATTGGTAGAAGGCTT	23
novel_mir_591	0	21	0	TGGTCACCAGTCGGACCCTAA	21
novel_mir_461	0	20	0	TTGCACGGGATGAACATTATATA	23
novel_mir_577	0	20	0	GTTAAAAGTTAGAGCGGTTAATG	23
novel_mir_246	13	19	0	CGGATCCGGATTCGTGGTTTCCA	23
novel_mir_441	0	19	0	TGTTCTGGATTAATATGCGGTA	22
novel_mir_556	0	19	0	CAAGCTTAAGGGGGAGAATGTTA	23
novel_mir_469	0	18	0	TTTGAAATTGCTGAAGAAGCT	21
novel_mir_583	0	18	0	TGGGTTGATCGAATTGGACATTA	23
novel_mir_630	0	18	0	ATACTTCACGTAGTCGGTAATCA	23
novel_mir_69	15	17	0	TCTGTTCAGATCTGGTGTATTCA	23
novel_mir_92	11	17	0	TGTACTGAGGCGCATCATTCC	21
novel_mir_186	8	17	0	GTGGACGAGTATTATAGCGGCAA	23
novel_mir_460	0	17	0	AAGGAGATGGATAATGCTGACTA	23
novel_mir_480	0	17	0	GAGTAGAGTTGGAGATGCCCTTA	23
novel_mir_496	0	17	0	CAAAAACTAACGTAGAAGACTTG	23
novel_mir_538	0	17	0	CGGTGACTCGCCGGTGACTCGC	22
novel_mir_665	0	17	0	TCCTCGGATCATGTGGTAGGTTA	23
novel_mir_306	13	16	0	GTAGAATTTAAGCTGTAGATTTA	23
novel_mir_41	13	16	0	AAGCGGTTTGAGTGATTGTTGCA	23
novel_mir_656	0	16	0	TCGGGTAGTTCGGATACTTTATA	23
novel_mir_429	0	15	0	GTTTCCGTCGGCAGTATCGGTTA	23
novel_mir_446	0	15	0	GTTGTGGATTGCTAGACCGGCTT	23
novel_mir_487	0	15	0	TATGGGTGTTGAATTAATAGGTA	23
novel_mir_499	0	15	0	TGTTCGTTTCGTAGACGCCGGTG	23
novel_mir_568	0	15	0	CGTGGACGCATGAGAAGAGAGAA	23
novel_mir_659	0	15	0	TCTTAAGTTTTGTATCGTTTG	21
novel_mir_111	27	14	0	GCAAGTAGACTTTGGCTCTGT	21
novel_mir_102	20	14	0	TGAGAGCAGACTAGACTCATG	21
novel_mir_295	5	14	0	GTTATCTGGATGGACAACGCATA	23
novel_mir_514	0	14	0	ATAAGAGACTTGCAATGGAGACA	23
novel_mir_531	0	14	0	TTCGGTTCGGTTCGGTTCGGTTA	23
novel_mir_557	0	14	0	AGTTATATTTTAAGTTGGACACA	23
novel_mir_563	0	14	0	GGAATTCCGTCGGTATATTTCGA	23
novel_mir_590	0	14	0	AAGTGATCACCAGTTGGACCCTA	23
novel_mir_592	0	14	0	GCGGATTTGTGTTTGATTGGTGA	23
novel_mir_148	14	13	0	TCCTCTTTGCTGCTACATTT	20
novel_mir_221	11	13	0	AGCTCGCTTGGACTTGGGTTT	21
novel_mir_87	10	13	0	GAGTCTGTAGATGATTGATGTCA	23
novel_mir_411	7	13	0	GTAGCGACCGAGCGGAACGGACA	23
novel_mir_422	0	13	0	AGCTAGGGCTGTTCAATATGGTA	23
novel_mir_454	0	13	0	TTCGGGTGTTAATGAGGAGGATA	23
novel_mir_484	0	13	0	TTAGACGAGAAGTAGATGTCTT	22
novel_mir_527	0	13	0	GATCTTTGATGATCTTCGAACA	22
novel_mir_565	0	13	0	TGTGACAGTTGATGTGGCGACCA	23
novel_mir_575	0	13	0	GATTCTTATCCGGCGGATCCATA	23
novel_mir_596	0	13	0	CCGGTTATGGACCGGGTCGGTTA	23
novel_mir_612	0	13	0	GAGCATGATTAACGGAGGTTCTT	23
novel_mir_417	9	12	0	CGGAATTCCGTCGGTATATTCCT	23
novel_mir_433	0	12	0	GGTTGATTGTAGTAGAGAGGTTA	23
novel_mir_483	0	12	0	TTAGCGGAAGTTAAGAAATTGTT	23
novel_mir_541	0	12	0	TCTGGATAAACTGAGAGAAGACA	23
novel_mir_585	0	12	0	GCAACGATGGTCGTGGTTGGCTT	23
novel_mir_594	0	12	0	TGGTGGATTTTGAAACGCGGGTA	23
novel_mir_609	0	12	0	AAGTGGACAATATCGTACTAATT	23
novel_mir_622	0	12	0	GAGATCGCAGTCGGCTCATATCA	23
novel_mir_635	0	12	0	TTCTGATTGCTTGACGTGTA	20
novel_mir_649	0	12	0	GGAGTCTGTGGTGACGACAC	20
novel_mir_660	0	12	0	CCTTTTTGTGGGTTTGTGGGATA	23
novel_mir_1	11	11	0	GAATGAAAGTTGAAGTTGAGTTA	23
novel_mir_100	8	11	0	GAGTTTGTGGATGCGGATGGTTA	23
novel_mir_432	0	11	0	ATGAAGTGGGAAATGGAGTAG	21
novel_mir_465	0	11	0	GTCAATTGATGGGTAGTAGTT	21
novel_mir_508	0	11	0	GTATGGAGTGCAAATAGGGGATA	23
novel_mir_509	0	11	0	CGGATTCGGATTCGGTTTGGACA	23
novel_mir_536	0	11	0	ATGTCCCTCGGTATATTCCAA	21
novel_mir_543	0	11	0	TCGTATTGTATAATTAGTGGCTA	23
novel_mir_550	0	11	0	ATTATGACGGGCGATGATACATC	23
novel_mir_567	0	11	0	AGGGTATGTTTGAGGTATGGCTA	23
novel_mir_579	0	11	0	TACCCAGACCACCTCAAGTTTTA	23
novel_mir_597	0	11	0	GGATCTATTGTTGGAGATGGTCT	23
novel_mir_619	0	11	0	AGCATGATTATTGGATGGTTC	21
novel_mir_625	0	11	0	GAGAGATTCTGTATTTTCGGCTA	23
novel_mir_631	0	11	0	TTTAGATCGGGTTCGGATATTTA	23
novel_mir_647	0	11	0	GGTTATGTCGAGCAGAAACCCTA	23
novel_mir_651	0	11	0	TAATTCTAGAACGTCGTACAACC	23
novel_mir_668	0	11	0	TCCTTAAGGATTTTGTGGGGA	21
novel_mir_671	0	11	0	TGAGCTAAGTGACACTGAAGATA	23
novel_mir_59	20	10	0	TAAGAAAAGCTAAGAACCGTCTA	23
novel_mir_33	12	10	0	AGTCGGCAAAGGTACAAACAA	21
novel_mir_308	10	10	0	TTTGATAAGAGATGGATCGGACA	23
novel_mir_391	9	10	0	TGTGGACAGAACGCAACTCAAGA	23
novel_mir_424	0	10	0	TGGCACGCTTGCGGAATACTCTA	23
novel_mir_425	0	10	0	TTAGCGTAATATAAGAACCGTCT	23
novel_mir_439	0	10	0	GCGGGAGAACTGCATGTGCATGA	23
novel_mir_450	0	10	0	AGAAACGGTTCTTAGATTTTCTT	23
novel_mir_459	0	10	0	TGGATCGAGTAGGATATCCGGTT	23
novel_mir_467	0	10	0	GCTTGACTAGAGCGCGTCGATCA	23
novel_mir_468	0	10	0	GGCAAGACTCGTAGAAGTGCA	21
novel_mir_473	0	10	0	TTCCTCGGAAACTCCTCGGTATA	23
novel_mir_529	0	10	0	AAATGGAGTGGAAAATGCAGTTA	23
novel_mir_533	0	10	0	TTTCTTATCAAGTTGGGCATTCA	23
novel_mir_534	0	10	0	TTAGGATCTATATTTGTGACATA	23
novel_mir_540	0	10	0	CGGACGTTTGTGACGGATTTCTG	23
novel_mir_548	0	10	0	TTGGGTTTAGGGTCTAGGATTTA	23
novel_mir_560	0	10	0	TTTGGTTGTAGTCTGTGATGGTA	23
novel_mir_598	0	10	0	TTTCCCAGAGGTCCCGGATATCA	23
novel_mir_637	0	10	0	TCCAACGACATACCGACGAAACA	23
novel_mir_642	0	10	0	AGGACTCTCGGTGGATATGTCTA	23
novel_mir_662	0	10	0	GAGAGAGGCGGCCGCGAGACTTA	23
novel_mir_265	13	9	0	ATCTATGACGGTGTAATCTGCTA	23
novel_mir_157	10	9	0	TGGAGAAGCAGGGCACGTGCAT	22
novel_mir_349	10	9	0	GTGGTAAGAAAACGCGGATCCTA	23
novel_mir_117	9	9	0	TTAGATCAGATAATGGTGGTG	21
novel_mir_143	9	9	0	TGAGTCTGTTTAAGTTGATGACA	23
novel_mir_193	9	9	0	TCCGACGACATACTGACGAAACA	23
novel_mir_235	9	9	0	AGAAACTGTAGATTTATGTGGTG	23
novel_mir_326	9	9	0	TTTTGCCTACTCCTCCCATACC	22
novel_mir_51	9	9	0	TGGTCTGTTTTGTGAATTGCATA	23
novel_mir_230	8	9	0	TGGCATTGGTAGTAATGAGTGT	22
novel_mir_403	8	9	0	GTTTCCTCGGAATTCCGTCGGTT	23
novel_mir_420	0	9	0	CGGATTTGACCATGAACCGGTTA	23
novel_mir_428	0	9	0	GCATACGTTACGGCTGAGTTATA	23
novel_mir_437	0	9	0	TCGGATGGTGATTGCAGGATCAG	23
novel_mir_442	0	9	0	TCCATGGACGATGGGAGAAGGTA	23
novel_mir_445	0	9	0	TCGACATGAGAACACATGGTA	21
novel_mir_455	0	9	0	TTTAGAATTGTGCACGTAGATTA	23
novel_mir_458	0	9	0	TCTTTGGTTGTTGGTCTAAGGTA	23
novel_mir_472	0	9	0	ATCTGGATTTGTGGTTTTCGGAT	23
novel_mir_506	0	9	0	TCTATTTGAACTTGAAGACACCA	23
novel_mir_539	0	9	0	GCCGGACTCAAATATTTACGG	21
novel_mir_545	0	9	0	GGATAAGGATTCGGATCCGGATA	23
novel_mir_553	0	9	0	AATCGACAGTGCGGATTTCGGTT	23
novel_mir_554	0	9	0	CGGTGATGAAACGAACATGGCTA	23
novel_mir_561	0	9	0	CACATATAGTTTGCAGGGTGG	21
novel_mir_589	0	9	0	GTGAAGTAAGTCTGGGGGAGGA	22
novel_mir_606	0	9	0	AGTATTCATTGTAAATTCGTCGT	23
novel_mir_615	0	9	0	TGATTTTTGCGGAGATTTGGACA	23
novel_mir_621	0	9	0	CCCGGCGGAAGAAACAAACGAC	22
novel_mir_627	0	9	0	ATACATTGGAGCATTTTCAGC	21
novel_mir_644	0	9	0	TTTGGATCGGGTTTGGATATTTA	23
novel_mir_645	0	9	0	TTCCGACGGAAACGGCTAGTTCA	23
novel_mir_648	0	9	0	CTATGAATGTAGTATTTGTGGCA	23
novel_mir_654	0	9	0	AAAAAGCTAAGAACCGTCTTTTA	23
novel_mir_666	0	9	0	AAACGGGTCTGGTCAAGGTTTA	22
novel_mir_669	0	9	0	GGATTCGGTGCGAGTCGGACTCA	23
novel_mir_399	16	8	0	AACAGATGCGGGAACAAGAGACA	23
novel_mir_457	0	8	0	TTGCAACAGATTGTTCTCAATTA	23
novel_mir_462	0	8	0	TTAGGGGCTTAAGGCAAGTTTTA	23
novel_mir_493	0	8	0	AGCGTGATTCGTCTGCCATGGTT	23
novel_mir_510	0	8	0	AAAGAGATGATGATACGTGACA	22
novel_mir_519	0	8	0	TAACATGATCGCGACACATGTCA	23
novel_mir_522	0	8	0	ATAGAGTGGAAAATGGAGCAA	21
novel_mir_546	0	8	0	AGACATTGATTCTGTCGTGACTG	23
novel_mir_578	0	8	0	TGGACCGGTTATGGACATCCACA	23
novel_mir_617	0	8	0	TAACTGTTTCTTAACTTTTAA	21
novel_mir_624	0	8	0	ATATATGATCTGTTCGGTTATTT	23
novel_mir_636	0	8	0	TCTGGTTGAGCGTGATGTGGTTA	23
novel_mir_650	0	8	0	TCCTGCCTTCCATCAACTGAAT	22
novel_mir_676	0	8	0	ACTTACTAGTAAGTCGTCTGATA	23
novel_mir_50	10	7	0	TCTTTTGACCGGCACTAGAGATA	23
novel_mir_153	8	7	0	CGCAAGGCGGAAAGGAAGGGCA	22
novel_mir_231	6	7	0	CTCTTGGATTTGTGAGAGACACA	23
novel_mir_252	5	7	0	AGAGCTTCCTTGAGTCCATTC	21
novel_mir_384	5	7	0	CTAGGACTCCTTATATACTGGCA	23
novel_mir_401	5	7	0	ACTAATTGTGACATGGACATTTA	23
novel_mir_419	0	7	0	GGCGAGTTGGCTGTAGTCGGCCA	23
novel_mir_423	0	7	0	AGCCAAGGATGACTTGCCGGTT	22
novel_mir_435	0	7	0	AGAGGCGTGCCTACAGTGTATTA	23
novel_mir_466	0	7	0	ATACTTAGTACTCGGCTTGGCTT	23
novel_mir_482	0	7	0	GAATGTAAGTTGAAGATGCTCTA	23
novel_mir_490	0	7	0	TTCGGTTATTACGTGGGCGTCTA	23
novel_mir_505	0	7	0	TCGTTTCATTGACGCCGGTACTG	23
novel_mir_521	0	7	0	GCTGAATTTCTGCAACTCGGTTA	23
novel_mir_528	0	7	0	GACTTGACTTGGTCGCTAGGACA	23
novel_mir_547	0	7	0	TGAATAAATGTGAGAGTTGGCTA	23
novel_mir_559	0	7	0	GGGTGGACATGAGAACACATG	21
novel_mir_566	0	7	0	TACCAGTTTGGTTTGCAGAGTCA	23
novel_mir_569	0	7	0	ATTTACATGGAAGTCGTCTCA	21
novel_mir_572	0	7	0	TTGGATCGTAAGTGGCAACTTCA	23
novel_mir_584	0	7	0	GAAAGCTGATTTGGTTGAGCATA	23
novel_mir_586	0	7	0	GGATTTTCGAATCGGATCCGGAT	23
novel_mir_599	0	7	0	GTTAAATATTTGTGTCGTAGTTA	23
novel_mir_600	0	7	0	TGATTTTGCTTCAGATCTGGACA	23
novel_mir_601	0	7	0	ACGGGTTCGTCGGAAATTCGTCA	23
novel_mir_603	0	7	0	TAAAACAGCAGTGTGACCAATTA	23
novel_mir_604	0	7	0	AATGACGTGGCATAGCTCAGA	21
novel_mir_623	0	7	0	AAACTTGTAGTAGCCGGATGG	21
novel_mir_633	0	7	0	GCTAGGCGTGAGTCGGGCGGCTA	23
novel_mir_640	0	7	0	AAGTGACACTGAAGAAGGAGCTT	23
novel_mir_646	0	7	0	TATTCCTATAGAATCATCGATCA	23
novel_mir_657	0	7	0	TGCGTCAGCGACAGATTGTGGAT	23
novel_mir_661	0	7	0	GACAAAATAATTGTTGGACATAA	23
novel_mir_276	6	6	0	TAGATGTGAGATGCTACTATATA	23
novel_mir_14	5	6	0	AACGAGCTGTTGGTCTAGTGGTA	23
novel_mir_188	5	6	0	AAAGCTCTGACACGAAGAATGTA	23
novel_mir_421	0	6	0	TTTGGAAACGTAGAAGCGAATTT	23
novel_mir_436	0	6	0	AAGTAGTAGATAATGACTTTTTT	23
novel_mir_448	0	6	0	AGAGACGGTTTCTCGGAGCTC	21
novel_mir_453	0	6	0	GAGCTTTGGCTCGAGCTCGGTCA	23
novel_mir_471	0	6	0	TTATTCTCGGGGATAAATAGCG	22
novel_mir_478	0	6	0	TTTACATTGATCTTAACGGAG	21
novel_mir_486	0	6	0	AGATGACTCATCTGGATGGTTTA	23
novel_mir_500	0	6	0	AACCAAATAGTAGGCATGAAATT	23
novel_mir_502	0	6	0	GGAGATGGCCTTAGAATATTTCA	23
novel_mir_513	0	6	0	TCTGATGTGTGGACTGCTCCAT	22
novel_mir_515	0	6	0	AGATCCAGATCTAGGCTAAGGTA	23
novel_mir_520	0	6	0	CGCTAACTCTGATCGCAGCGTCA	23
novel_mir_524	0	6	0	GACACAGAAGGATCGATTGTAGG	23
novel_mir_544	0	6	0	GAGTAGAAATCAGATGGAAGACA	23
novel_mir_552	0	6	0	TAGGGTTTAGTATTTAGAAGGTA	23
novel_mir_571	0	6	0	GCGGATATCCGGATCCGGATCCA	23
novel_mir_573	0	6	0	TAAGTTGAGGGTTTATAATGTTA	23
novel_mir_574	0	6	0	TCTGTCAGAAGATGCACTCGCCA	23
novel_mir_580	0	6	0	GTTTAGGGTTCGTCGGATCGCCA	23
novel_mir_588	0	6	0	AGAAGGAAGCTGTACTTTATATA	23
novel_mir_595	0	6	0	AATCGACAGTGCGAATTTCGGTA	23
novel_mir_607	0	6	0	TCTGACCAGTAGTATTTGAGATA	23
novel_mir_608	0	6	0	GAGGACTCTGATTGGAGCCGGTG	23
novel_mir_626	0	6	0	GGCGAGTTCGGACGAGATTGGTA	23
novel_mir_639	0	6	0	CAAAACGCTGACGTGGCGCGCTA	23
novel_mir_652	0	6	0	TCTGTAGAATTTTTTTATGGCTA	23
novel_mir_675	0	6	0	TCGACATGAGATCGTACTTATCA	23
novel_mir_159	5	5	0	TCGTGATCATGCGAGGGCTAT	21
novel_mir_440	0	5	0	TACGGAATTTTCTAATGTGGCTA	23
novel_mir_447	0	5	0	TCCTCGTAAAGTGGACGTAA	20
novel_mir_449	0	5	0	TTTATCGGATCGGATTCGGTTTA	23
novel_mir_452	0	5	0	AGAGAAATATGTTGGTCCATCTT	23
novel_mir_492	0	5	0	ATATGTAGATATTTTTGTTACTA	23
novel_mir_517	0	5	0	ATAGGAGATTTGAGAGGCCCATA	23
novel_mir_532	0	5	0	GGTTGGGTTTTGGAGATGTGGTT	23
novel_mir_558	0	5	0	TCCAGGTGGGGGGTTGACGGATA	23
novel_mir_564	0	5	0	GGAGACGAGACTGAAGAAAGGCA	23
novel_mir_576	0	5	0	TGCAACGCACGGGCTCATATCTA	23
novel_mir_587	0	5	0	TCTGGAAACTGTATCAGGAAGCA	23
novel_mir_610	0	5	0	ATAATGAGTTGAGACCCACCATA	23
novel_mir_618	0	5	0	TTTGAGCTTTGCTTTGGACTG	21
novel_mir_629	0	5	0	TTGGATGCAGCAATCAGATGTT	22
novel_mir_663	0	5	0	TAGATTCTGGAAACTGGTGGCTT	23
novel_mir_667	0	5	0	AATATAAAGTTGAAGTTGAGCCA	23
novel_mir_673	0	5	0	AGAGATGGTTCTTAGTTTTTCTT	23
novel_mir_290	1036	0	0	GCTGGAGTAGCTCAGTTGGT	20
novel_mir_361	467	0	0	TCAGAATCTAGATGAAGCTCCA	22
novel_mir_418	110	0	0	AGTGGACAATATCATACTAATCA	23
novel_mir_136	94	0	0	TCTAGACTTCGACACACAGATTA	23
novel_mir_270	73	0	0	TTATCAGCACGATCGTTCTCC	21
novel_mir_244	63	0	0	GGGCTTGTACTGTAGCATGGCTA	23
novel_mir_409	56	0	0	TTTCGGCTAATAGACGGTTCTTA	23
novel_mir_334	53	0	0	AGAAATGACTGCAATATCTAATT	23
novel_mir_383	35	0	0	TAACTCTTATAAGGACGGTTT	21
novel_mir_71	35	0	0	AAAACGGAACTGGTCAAGGTT	21
novel_mir_255	34	0	0	TTTTGAGTTAAGTTTCGGCCG	21
novel_mir_135	31	0	0	TTTGTTAAAGTTAAGAACCGGTT	23
novel_mir_7	28	0	0	TCTGGAATCAAGAGGAACGAATA	23
novel_mir_260	26	0	0	AGTAGTTCGTTAGGTTTGACC	21
novel_mir_39	25	0	0	AGAGACGTCTCTTAGCTTTTTTT	23
novel_mir_96	23	0	0	GCGGTTGGTAGCGGTTGACGG	21
novel_mir_236	21	0	0	ATAGAGTGGAATATAGAGTAA	21
novel_mir_367	21	0	0	AAAGAAGGTGGAGATGGTGGA	21
novel_mir_224	19	0	0	ATAGACTGTTCTAAACGCGTATA	23
novel_mir_396	19	0	0	AAGGAGGAGCAAAAATGGATC	21
novel_mir_283	18	0	0	TCCAGACTAGAGACCGAAGCGA	22
novel_mir_375	18	0	0	TTCGAACTTTGTAATCGGGGACA	23
novel_mir_195	17	0	0	TTAGTGTTTTGCTGACGGCGTTA	23
novel_mir_234	17	0	0	TATCAAGAACTCGTCGTATAA	21
novel_mir_273	17	0	0	GATGACATGTGGCTACGAAAACA	23
novel_mir_296	17	0	0	TACCATTGGACGATATGAGGAT	22
novel_mir_359	17	0	0	TAAGGAGAGAGAGAAATGGTTTA	23
novel_mir_388	17	0	0	CCTGAATTGCTGGAGGACACTCA	23
novel_mir_408	17	0	0	CGGTCAGACAGCGGTCCACTTCA	23
novel_mir_232	16	0	0	TATCAATCCGTCGGAATATTCCA	23
novel_mir_245	16	0	0	AGAACCGGTTCTTAGCATTTTTA	23
novel_mir_285	16	0	0	ATCGTTTGTAGATAAAGATAGTA	23
novel_mir_356	16	0	0	ACATCGGAGAAGTGCGGTGAACA	23
novel_mir_362	16	0	0	TCAGAACCAAACCCAGAACAAG	22
novel_mir_180	15	0	0	GGCATAAATTGAATCGCGGTG	21
novel_mir_215	15	0	0	TTACGTTTGGGCCTCAGGTGCAT	23
novel_mir_340	15	0	0	AAAAGAACTAGGAAGACTCGATA	23
novel_mir_38	15	0	0	AAGAGACGGTTCTTAGATTTT	21
novel_mir_105	14	0	0	TTCTCTAGACGACTTACATGGA	22
novel_mir_274	14	0	0	TTAGACGGTGTTAACTATATTTA	23
novel_mir_3	14	0	0	AATGAATGATGCGGTAGACAAAT	23
novel_mir_335	14	0	0	ATTTGATTGGTTGTTGACGTTTA	23
novel_mir_338	14	0	0	CGGAGACGACAGATAGTTCTG	21
novel_mir_345	14	0	0	GCGTGGATCTTCATAGTACGGTT	23
novel_mir_369	14	0	0	GACAAGTGGCAGAGAGTTTGATG	23
novel_mir_412	14	0	0	GACGGAAATGTGGTTTGTCGGTA	23
novel_mir_58	14	0	0	TAAACAAGCACTCTACGAAACCA	23
novel_mir_198	13	0	0	ATGGAATAGAACACTCGTGCATA	23
novel_mir_211	13	0	0	GAGACTTGTTCTTGGATCGATCA	23
novel_mir_8	13	0	0	GGCAAGTTGCCCTTGGCTATA	21
novel_mir_16	12	0	0	TGAGAAATGCATGGTAGAGACTA	23
novel_mir_201	12	0	0	TTACTTGGGTTTATCTATTAT	21
novel_mir_228	12	0	0	TCGTTTCAGGTTGTATAGCGGTA	23
novel_mir_250	12	0	0	GGGAGGTGGAGGCTTACTCAGAT	23
novel_mir_316	12	0	0	TGGTATTTCGGATTATGGGTAT	22
novel_mir_386	12	0	0	TTTTGGTTGGTGATGGTCTTATA	23
novel_mir_49	12	0	0	GGACTGAATAGTGATAGACGCCA	23
novel_mir_54	12	0	0	TCAAGCCCAATGAAATACTGA	21
novel_mir_101	11	0	0	TGTTATAATTTGATTGGTCGATA	23
novel_mir_139	11	0	0	AGAGATTTGAGACAGATTGCA	21
novel_mir_173	11	0	0	GGATCTGGATCGGTTCGGATATT	23
novel_mir_189	11	0	0	GGAGATATAGCGGCCTTCTCACA	23
novel_mir_20	11	0	0	AGAGGGGTGAGTATTAATACTCA	23
novel_mir_304	11	0	0	GGAGTGGGGTTGGAGATGGTCTA	23
novel_mir_363	11	0	0	TCTGAATGAAGATGAGAGTTTTG	23
novel_mir_46	11	0	0	TACACTAGTTGTGGACATGGACA	23
novel_mir_55	11	0	0	GTGATGACACGTGGATACAAA	21
novel_mir_68	11	0	0	AGTGGGTGTTGAATAATTAGGTG	23
novel_mir_121	10	0	0	AAAAAAGTAGTGCGGTTTTGATA	23
novel_mir_174	10	0	0	AAGGGGATGATTGGTAGTTGCTA	23
novel_mir_194	10	0	0	GTAGTATAAATGATTGTCGAACA	23
novel_mir_213	10	0	0	TAAAGAGTAGACGAGAATGCATA	23
novel_mir_227	10	0	0	GATTTCAACGTAGGCGGCCATTA	23
novel_mir_266	10	0	0	CGGATCTGTGGCCGATGTGTGG	22
novel_mir_29	10	0	0	AGTTGCTATAGATGGTTTCTG	21
novel_mir_298	10	0	0	GGTTGTTGGTAGAGATGTGGTTA	23
novel_mir_336	10	0	0	ATATGAAACGGATGGAGTATATA	23
novel_mir_366	10	0	0	GTGGCAAGAGGAGAAGAGAGTTA	23
novel_mir_387	10	0	0	AGGAGAGAGGGGTTCATGGGATT	23
novel_mir_407	10	0	0	CCGCGCAAGCGCGGAGTCGGATA	23
novel_mir_74	10	0	0	AAAGGAATGAAGAGGAATGAAAA	23
novel_mir_79	10	0	0	AGAAGATGATGAACGTGTTTGAG	23
novel_mir_124	9	0	0	GTGGAAAATGAAGGTACTAGACA	23
novel_mir_149	9	0	0	GTTTAGGTAGTAGGAAAGGTTTA	23
novel_mir_150	9	0	0	CGGCCGGCAGTAAAAGATAGATA	23
novel_mir_165	9	0	0	TCGGGTTTCGGGTAGTTTGGATA	23
novel_mir_175	9	0	0	ATTTAATTAGTGATGTGGATTTA	23
novel_mir_185	9	0	0	AAAGACTCTCGGAAGACTTCTTA	23
novel_mir_206	9	0	0	CGAACCCGGATTATTGAGATATA	23
novel_mir_233	9	0	0	GAACTGAACCGTTCGGGTTGGGA	23
novel_mir_238	9	0	0	GCAAGTTGATTTTGGCTCTGT	21
novel_mir_240	9	0	0	TTAGAGCTGGAGTTGGATCTTTA	23
novel_mir_257	9	0	0	TCGTGATGGAGAAAGAAAAGGCA	23
novel_mir_263	9	0	0	ACTGGGAAGTAAGAAACGATATA	23
novel_mir_317	9	0	0	GAGCTTCTCGTCGTTCGGGTATT	23
novel_mir_327	9	0	0	CCTTGGGACTTTGGAGCAGGCA	22
novel_mir_370	9	0	0	TCTGATCGTGAAGGCATAGTCTA	23
novel_mir_379	9	0	0	GTCTCTGATCAGTGGCGGACCCA	23
novel_mir_400	9	0	0	TACCTCGAAAGTAGTTCCTCGTA	23
novel_mir_82	9	0	0	AAGTGGTTTATTGGTAGTTGCTT	23
novel_mir_98	9	0	0	GGCAATTGGTGGTAGTAGTTC	21
novel_mir_119	8	0	0	GTTCAATAAAGCTGTGGGAAG	21
novel_mir_13	8	0	0	ATGATGGCGGTTGAGCAAGTA	21
novel_mir_172	8	0	0	GAGACGGTTCTTAGATTTTCTTA	23
novel_mir_179	8	0	0	GGGGCTTATTGTAGGAGATGGAT	23
novel_mir_202	8	0	0	TTGAGCAGGTGATGATAATTCTA	23
novel_mir_208	8	0	0	CAAGCAACATTATGAGCTGGACA	23
novel_mir_286	8	0	0	AATTTTGGTTGGTGATGGTCTTA	23
novel_mir_314	8	0	0	TCTGTCGAGATGAGTTTGAGGAA	23
novel_mir_321	8	0	0	AGAGCCGGTTCTTAACTTTTTTT	23
novel_mir_348	8	0	0	TTGGAGACCAAGTACAAGTAAAT	23
novel_mir_353	8	0	0	TCCGGTTAAGTGTTGTTCAGGCA	23
novel_mir_354	8	0	0	TTTGGAAAATGAAAGTTGATGTT	23
novel_mir_368	8	0	0	TATGTAAGTCGTCTAGAAAA	20
novel_mir_376	8	0	0	TTGTGAAACGGTGAGAATATATA	23
novel_mir_377	8	0	0	GAAGTTGTCGTCGGAATATCCCA	23
novel_mir_381	8	0	0	TGTGTATCATTGGAGATGGTCTA	23
novel_mir_4	8	0	0	TTTTAGTCGTACGTAGGGCAT	21
novel_mir_405	8	0	0	ACGGATCGAATCGGATATCCAG	22
novel_mir_93	8	0	0	TAGGAAGCTGTAGGCACCGTGCA	23
novel_mir_94	8	0	0	AAGGACGGATATATTTTTTGTTT	23
novel_mir_106	7	0	0	ACCAGACTGGTTACATTATTAT	22
novel_mir_109	7	0	0	GAGGGTAGAGAGAGATAGGAAGA	23
novel_mir_112	7	0	0	AGGAACGGAGGGAGTATATTTTA	23
novel_mir_169	7	0	0	ATAAATCCCAAGAATCATCCA	21
novel_mir_191	7	0	0	AGGAGATGATGTGGTCAATGACA	23
novel_mir_220	7	0	0	TGAGTCTGTATAAATAGGTGACA	23
novel_mir_222	7	0	0	GTAGTATGTTTTGTGATTGGTTG	23
novel_mir_242	7	0	0	AGAGACGTCTCTTAACTTTTTTA	23
novel_mir_253	7	0	0	AGGCCAAGAGAACATACCTCGCC	23
novel_mir_318	7	0	0	CTATTATAAAGAGTTGGATTTGC	23
novel_mir_319	7	0	0	TTAGGATGTTAAGTTGAAGGCTA	23
novel_mir_323	7	0	0	TGAGCATTTTAGAGTTTGGCT	21
novel_mir_331	7	0	0	GGCTGTAAGAAATTTTAAAGGTA	23
novel_mir_35	7	0	0	TCATGAAAAAGAAGGTGGAGCTT	23
novel_mir_365	7	0	0	AGAAGATGAAGCATAGATCTCTA	23
novel_mir_374	7	0	0	AGAGCTAGGCGGTTAGAACT	20
novel_mir_382	7	0	0	AAAGGCTTAAGATGATTGATTTG	23
novel_mir_390	7	0	0	ATACTCTATCTCTAGCACTGTTA	23
novel_mir_395	7	0	0	GATGTGGACTTAGTTTGGTGGCA	23
novel_mir_404	7	0	0	ACTTACAAGTAAGTCGTCTGGAA	23
novel_mir_43	7	0	0	TGAACCCTTGAATAAATCATA	21
novel_mir_84	7	0	0	TTCGACACAAGAAAAGGAATT	21
novel_mir_91	7	0	0	TGAAACTAGACTGAGCAGGACCA	23
novel_mir_95	7	0	0	GGTTGTGGCTGCGTACTTTTCTG	23
novel_mir_10	6	0	0	TACTTTTAGTAGAACGTATTTTA	23
novel_mir_127	6	0	0	TTATGAAACGGATGGAGTATA	21
novel_mir_134	6	0	0	TGGAAGGAGTAGGCAAAAATC	21
novel_mir_181	6	0	0	TGAAAGCAGAAATGGGGACTT	21
novel_mir_190	6	0	0	AGAGACGCCATGGAAGCTCCCGC	23
novel_mir_196	6	0	0	TGAATGGAATTGGGATATGGA	21
novel_mir_209	6	0	0	TTCGGAAAAACGGATATCCAA	21
novel_mir_239	6	0	0	TCCTAAACTAGCACTCAAGGTCA	23
novel_mir_24	6	0	0	GTCCTTGCTCGCTTCGGTTTCTA	23
novel_mir_241	6	0	0	TAATCTTGGATATTTTGGATTTA	23
novel_mir_258	6	0	0	AACTTTTTAGTCGGACAATTATA	23
novel_mir_268	6	0	0	GACTTCATGGCCCAATGGATA	21
novel_mir_275	6	0	0	GAAGAGACCAACTTTCGTCGTAA	23
novel_mir_279	6	0	0	TCAGGTGATGAGATTTGATCT	21
novel_mir_284	6	0	0	AAGAGGAATCATGGAGATTAGTA	23
novel_mir_310	6	0	0	ATCGATCGATGCATTTTTGGACA	23
novel_mir_315	6	0	0	AGATGAACTCTATTATAAAGGCA	23
novel_mir_324	6	0	0	ATAAGTAATTGTGGTGTCTATAA	23
novel_mir_332	6	0	0	AAAGGCATACATTGGAGCAT	20
novel_mir_346	6	0	0	AAAAAAGTTAAGAACCGGTTATT	23
novel_mir_347	6	0	0	ACTCATTTAGGGTCTCTAGGATA	23
novel_mir_352	6	0	0	AAGAAGTGAGTAGAGAATGGT	21
novel_mir_364	6	0	0	AGGCTCCGCGTATACTCCGCTTA	23
novel_mir_371	6	0	0	GGAGACAGCATAGTAGAAACCTA	23
novel_mir_378	6	0	0	GGAACCGGAATCAGAATCGGAA	22
novel_mir_392	6	0	0	ACGACATACCGACGATTTTTTCA	23
novel_mir_44	6	0	0	GGTGGACATTTGGTGCTATATCA	23
novel_mir_47	6	0	0	TTAGCACTTAGAACATTTAGGCA	23
novel_mir_6	6	0	0	GGCTGAGTCTGCGGCTGCATCTG	23
novel_mir_76	6	0	0	AGGAACGGATGGAGTATTAAATA	23
novel_mir_11	5	0	0	TGGTAAAAAGAAGTATGTGCA	21
novel_mir_115	5	0	0	CGAAGACCGCAGTGATTTGTCCA	23
novel_mir_120	5	0	0	AAAGGAATCCATTGAATGAGC	21
novel_mir_129	5	0	0	GGGGCCCGCGAACAGTGCAA	20
novel_mir_133	5	0	0	ATGGATATTCAAGTGGATCATCA	23
novel_mir_146	5	0	0	AAAAAGTAGTGCGGTTTTGATA	22
novel_mir_162	5	0	0	ACTGCAAAATGGAGTGGAAAATG	23
novel_mir_167	5	0	0	GGCACGGAAAATGGAGAAGACTG	23
novel_mir_176	5	0	0	GGGAGTGCTGTACGGTCTAG	20
novel_mir_192	5	0	0	TTGTTTAGAGTTTAGGATTTA	21
novel_mir_200	5	0	0	TCTAAGACTTGGGTTTATGGT	21
novel_mir_207	5	0	0	CTTGCATATCTCAGGAGCTTT	21
novel_mir_216	5	0	0	AGAGTAGAAAATAGAGTGATTAA	23
novel_mir_219	5	0	0	CTCGGAATTCCGTCGGAAATTTA	23
novel_mir_277	5	0	0	AGGAACGGAGGGAGTACTACTAA	23
novel_mir_282	5	0	0	GGGGATGGTTGGTTGAGTGACTA	23
novel_mir_288	5	0	0	ATATAAGAATCTATCTCTTAA	21
novel_mir_297	5	0	0	ATATTTCTGATGTGGGATGTT	21
novel_mir_311	5	0	0	AGGATAAGACATGCGCCTTGT	21
novel_mir_343	5	0	0	ACTAACTTGTAAGTCGTCTGGTA	23
novel_mir_402	5	0	0	AGAGGAACGTTACTTTTTACCTA	23
novel_mir_56	5	0	0	TCCGAATGGAGCTGATTTTGATA	23
novel_mir_63	5	0	0	AGATGCCGTGACAACTTAGGTTA	23
novel_mir_73	5	0	0	CGGTTCGGATTGTGGATCGGTCA	23
