# Supplementary material for: Identification of Rapeseed MicroRNAs Involved in Early Stage Seed Germination under Salt and Drought Stresses
Source: Front Plant Sci. 2016 May 13;7:658. doi: 10.3389/fpls.2016.00658 (PMC4865509; doi:10.3389/fpls.2016.00658)
Supplement: Table S9 — Predicted targets of conserved miRNAs in the CK, D, and S libraries. [file Table9.XLSX]

## Sheet: Sheet1
#miRNA_name	target_name	Annotation for targets
>bna-miR1140	BnaA09g39690D	Pectin lyase-like superfamily protein
>bna-miR1140	BnaC07g16420D	Pyridoxal phosphate (PLP)-dependent transferases superfamily protein
>bna-miR1140	BnaC08g32030D	Pectin lyase-like superfamily protein
>bna-miR156a	BnaA02g14580D	Squamosa promoter-binding protein-like (SBP domain) transcription factor family protein
>bna-miR156a	BnaA03g13580D	Squamosa promoter-binding protein-like (SBP domain) transcription factor family protein
>bna-miR156a	BnaA04g12140D	RNA-binding CRS1 / YhbY (CRM) domain protein
>bna-miR156a	BnaA04g24340D	squamosa promoter binding protein-like 9 (SPL9)
>bna-miR156a	BnaA04g27550D	squamosa promoter binding protein-like 15 (SPL15)
>bna-miR156a	BnaA05g02680D	squamosa promoter binding protein-like 9 (SPL9)
>bna-miR156a	BnaA06g20090D	ARID/BRIGHT DNA-binding domain-containing protein
>bna-miR156a	BnaA06g22970D	amino acid permease 4 (AAP4)
>bna-miR156a	BnaA06g36780D	squamosa promoter binding protein-like 2 (SPL2)
>bna-miR156a	BnaA07g08830D	squamosa promoter binding protein-like 10 (SPL10)
>bna-miR156a	BnaA07g08840D	squamosa promoter-like 11 (SPL11)
>bna-miR156a	BnaA07g17550D	squamosa promoter binding protein-like 15 (SPL15)
>bna-miR156a	BnaA07g27730D	Squamosa promoter-binding protein-like (SBP domain) transcription factor family protein
>bna-miR156a	BnaA09g16340D	squamosa promoter binding protein-like 2 (SPL2)
>bna-miR156a	BnaA09g27960D	squamosa promoter-like 11 (SPL11)
>bna-miR156a	BnaA09g34750D	F-box/RNI-like/FBD-like domains-containing protein
>bna-miR156a	BnaA09g34830D	ABC-2 type transporter family protein
>bna-miR156a	BnaA10g09930D	Concanavalin A-like lectin protein kinase family protein
>bna-miR156a	BnaAnng02100D	transparent testa 1 (TT1)
>bna-miR156a	BnaAnng25050D	squamosa promoter binding protein-like 10 (SPL10)
>bna-miR156a	BnaC01g13070D	RNA-directed DNA polymerase (reverse transcriptase)-related family protein
>bna-miR156a	BnaC02g08360D	inosine-uridine preferring nucleoside hydrolase family protein
>bna-miR156a	BnaC02g14000D	Squamosa promoter-binding protein-like (SBP domain) transcription factor family protein
>bna-miR156a	BnaC02g14700D	#N/A
>bna-miR156a	BnaC02g19100D	Squamosa promoter-binding protein-like (SBP domain) transcription factor family protein
>bna-miR156a	BnaC03g03160D	unknown protein
>bna-miR156a	BnaC03g12060D	UDP-glucuronic acid decarboxylase 3 (UXS3)
>bna-miR156a	BnaC03g16490D	Squamosa promoter-binding protein-like (SBP domain) transcription factor family protein
>bna-miR156a	BnaC03g27870D	Squamosa promoter-binding protein-like (SBP domain) transcription factor family protein
>bna-miR156a	BnaC03g50500D	amino acid permease 4 (AAP4)
>bna-miR156a	BnaC03g57620D	squamosa promoter binding protein-like 10 (SPL10)
>bna-miR156a	BnaC04g02520D	squamosa promoter binding protein-like 9 (SPL9)
>bna-miR156a	BnaC04g23930D	squamosa promoter binding protein-like 15 (SPL15)
>bna-miR156a	BnaC04g48150D	squamosa promoter binding protein-like 9 (SPL9)
>bna-miR156a	BnaC05g21270D	squamosa promoter-like 11 (SPL11)
>bna-miR156a	BnaC05g21280D	squamosa promoter binding protein-like 10 (SPL10)
>bna-miR156a	BnaC06g16200D	squamosa promoter binding protein-like 15 (SPL15)
>bna-miR156a	BnaC07g11380D	squamosa promoter-like 11 (SPL11)
>bna-miR156a	BnaC07g11390D	squamosa promoter binding protein-like 10 (SPL10)
>bna-miR156a	BnaC07g17030D	squamosa promoter binding protein-like 2 (SPL2)
>bna-miR156a	BnaC09g17430D	squamosa promoter binding protein-like 2 (SPL2)
>bna-miR156a	BnaC09g27080D	Squamosa promoter-binding protein-like (SBP domain) transcription factor family protein
>bna-miR156a	BnaCnng61400D	Squamosa promoter-binding protein-like (SBP domain) transcription factor family protein
>bna-miR156b	BnaA02g14580D	Squamosa promoter-binding protein-like (SBP domain) transcription factor family protein
>bna-miR156b	BnaA03g13580D	Squamosa promoter-binding protein-like (SBP domain) transcription factor family protein
>bna-miR156b	BnaA03g29890D	glucan synthase-like 10 (GSL10)
>bna-miR156b	BnaA04g17000D	#N/A
>bna-miR156b	BnaA04g24340D	squamosa promoter binding protein-like 9 (SPL9)
>bna-miR156b	BnaA04g27550D	squamosa promoter binding protein-like 15 (SPL15)
>bna-miR156b	BnaA05g02680D	squamosa promoter binding protein-like 9 (SPL9)
>bna-miR156b	BnaA06g36780D	squamosa promoter binding protein-like 2 (SPL2)
>bna-miR156b	BnaA07g08830D	squamosa promoter binding protein-like 10 (SPL10)
>bna-miR156b	BnaA07g08840D	squamosa promoter-like 11 (SPL11)
>bna-miR156b	BnaA07g17550D	squamosa promoter binding protein-like 15 (SPL15)
>bna-miR156b	BnaA07g26380D	Ribosomal protein L22p/L17e family protein
>bna-miR156b	BnaA09g16340D	squamosa promoter binding protein-like 2 (SPL2)
>bna-miR156b	BnaA09g27960D	squamosa promoter-like 11 (SPL11)
>bna-miR156b	BnaA10g09930D	Concanavalin A-like lectin protein kinase family protein
>bna-miR156b	BnaAnng25050D	squamosa promoter binding protein-like 10 (SPL10)
>bna-miR156b	BnaC01g44630D	embryo sac development arrest 1 (EDA1)
>bna-miR156b	BnaC01g44740D	F-box and associated interaction domains-containing protein
>bna-miR156b	BnaC02g14000D	Squamosa promoter-binding protein-like (SBP domain) transcription factor family protein
>bna-miR156b	BnaC02g19100D	Squamosa promoter-binding protein-like (SBP domain) transcription factor family protein
>bna-miR156b	BnaC03g16490D	Squamosa promoter-binding protein-like (SBP domain) transcription factor family protein
>bna-miR156b	BnaC03g27870D	Squamosa promoter-binding protein-like (SBP domain) transcription factor family protein
>bna-miR156b	BnaC03g57620D	squamosa promoter binding protein-like 10 (SPL10)
>bna-miR156b	BnaC04g02520D	squamosa promoter binding protein-like 9 (SPL9)
>bna-miR156b	BnaC04g23930D	squamosa promoter binding protein-like 15 (SPL15)
>bna-miR156b	BnaC04g48150D	squamosa promoter binding protein-like 9 (SPL9)
>bna-miR156b	BnaC05g21270D	squamosa promoter-like 11 (SPL11)
>bna-miR156b	BnaC05g21280D	squamosa promoter binding protein-like 10 (SPL10)
>bna-miR156b	BnaC05g49700D	Ankyrin repeat family protein
>bna-miR156b	BnaC06g16200D	squamosa promoter binding protein-like 15 (SPL15)
>bna-miR156b	BnaC07g11380D	squamosa promoter-like 11 (SPL11)
>bna-miR156b	BnaC07g11390D	squamosa promoter binding protein-like 10 (SPL10)
>bna-miR156b	BnaC07g17030D	squamosa promoter binding protein-like 2 (SPL2)
>bna-miR156b	BnaC07g49440D	NIMA-related kinase 3 (NEK3)
>bna-miR156b	BnaC09g17430D	squamosa promoter binding protein-like 2 (SPL2)
>bna-miR156b	BnaC09g27080D	Squamosa promoter-binding protein-like (SBP domain) transcription factor family protein
>bna-miR156b	BnaCnng30040D	F-box associated ubiquitination effector family protein
>bna-miR156b	BnaCnng61400D	Squamosa promoter-binding protein-like (SBP domain) transcription factor family protein
>bna-miR156c	BnaA02g14580D	Squamosa promoter-binding protein-like (SBP domain) transcription factor family protein
>bna-miR156c	BnaA03g13580D	Squamosa promoter-binding protein-like (SBP domain) transcription factor family protein
>bna-miR156c	BnaA03g29890D	glucan synthase-like 10 (GSL10)
>bna-miR156c	BnaA04g17000D	#N/A
>bna-miR156c	BnaA04g24340D	squamosa promoter binding protein-like 9 (SPL9)
>bna-miR156c	BnaA04g27550D	squamosa promoter binding protein-like 15 (SPL15)
>bna-miR156c	BnaA05g02680D	squamosa promoter binding protein-like 9 (SPL9)
>bna-miR156c	BnaA06g36780D	squamosa promoter binding protein-like 2 (SPL2)
>bna-miR156c	BnaA07g08830D	squamosa promoter binding protein-like 10 (SPL10)
>bna-miR156c	BnaA07g08840D	squamosa promoter-like 11 (SPL11)
>bna-miR156c	BnaA07g17550D	squamosa promoter binding protein-like 15 (SPL15)
>bna-miR156c	BnaA07g26380D	Ribosomal protein L22p/L17e family protein
>bna-miR156c	BnaA09g16340D	squamosa promoter binding protein-like 2 (SPL2)
>bna-miR156c	BnaA09g27960D	squamosa promoter-like 11 (SPL11)
>bna-miR156c	BnaA10g09930D	Concanavalin A-like lectin protein kinase family protein
>bna-miR156c	BnaAnng25050D	squamosa promoter binding protein-like 10 (SPL10)
>bna-miR156c	BnaC01g44630D	embryo sac development arrest 1 (EDA1)
>bna-miR156c	BnaC01g44740D	F-box and associated interaction domains-containing protein
>bna-miR156c	BnaC02g14000D	Squamosa promoter-binding protein-like (SBP domain) transcription factor family protein
>bna-miR156c	BnaC02g19100D	Squamosa promoter-binding protein-like (SBP domain) transcription factor family protein
>bna-miR156c	BnaC03g16490D	Squamosa promoter-binding protein-like (SBP domain) transcription factor family protein
>bna-miR156c	BnaC03g27870D	Squamosa promoter-binding protein-like (SBP domain) transcription factor family protein
>bna-miR156c	BnaC03g57620D	squamosa promoter binding protein-like 10 (SPL10)
>bna-miR156c	BnaC04g02520D	squamosa promoter binding protein-like 9 (SPL9)
>bna-miR156c	BnaC04g23930D	squamosa promoter binding protein-like 15 (SPL15)
>bna-miR156c	BnaC04g48150D	squamosa promoter binding protein-like 9 (SPL9)
>bna-miR156c	BnaC05g21270D	squamosa promoter-like 11 (SPL11)
>bna-miR156c	BnaC05g21280D	squamosa promoter binding protein-like 10 (SPL10)
>bna-miR156c	BnaC05g49700D	Ankyrin repeat family protein
>bna-miR156c	BnaC06g16200D	squamosa promoter binding protein-like 15 (SPL15)
>bna-miR156c	BnaC07g11380D	squamosa promoter-like 11 (SPL11)
>bna-miR156c	BnaC07g11390D	squamosa promoter binding protein-like 10 (SPL10)
>bna-miR156c	BnaC07g17030D	squamosa promoter binding protein-like 2 (SPL2)
>bna-miR156c	BnaC07g49440D	NIMA-related kinase 3 (NEK3)
>bna-miR156c	BnaC09g17430D	squamosa promoter binding protein-like 2 (SPL2)
>bna-miR156c	BnaC09g27080D	Squamosa promoter-binding protein-like (SBP domain) transcription factor family protein
>bna-miR156c	BnaCnng30040D	F-box associated ubiquitination effector family protein
>bna-miR156c	BnaCnng61400D	Squamosa promoter-binding protein-like (SBP domain) transcription factor family protein
>bna-miR156d	BnaA01g26400D	BEST Arabidopsis thaliana protein match is: Putative endonuclease or glycosyl hydrolase (TAIR:AT3G62200.1)
>bna-miR156d	BnaA01g29520D	Chaperone DnaJ-domain superfamily protein
>bna-miR156d	BnaA02g14580D	Squamosa promoter-binding protein-like (SBP domain) transcription factor family protein
>bna-miR156d	BnaA03g05920D	Vps51/Vps67 family (components of vesicular transport) protein
>bna-miR156d	BnaA03g13580D	Squamosa promoter-binding protein-like (SBP domain) transcription factor family protein
>bna-miR156d	BnaA03g14390D	16:0delta9 desaturase 2 (DS2)
>bna-miR156d	BnaA03g33000D	Cysteine/Histidine-rich C1 domain family protein
>bna-miR156d	BnaA03g33010D	Cysteine/Histidine-rich C1 domain family protein
>bna-miR156d	BnaA04g12140D	RNA-binding CRS1 / YhbY (CRM) domain protein
>bna-miR156d	BnaA04g24340D	squamosa promoter binding protein-like 9 (SPL9)
>bna-miR156d	BnaA04g27550D	squamosa promoter binding protein-like 15 (SPL15)
>bna-miR156d	BnaA05g02680D	squamosa promoter binding protein-like 9 (SPL9)
>bna-miR156d	BnaA06g20090D	ARID/BRIGHT DNA-binding domain-containing protein
>bna-miR156d	BnaA06g22970D	amino acid permease 4 (AAP4)
>bna-miR156d	BnaA06g36780D	squamosa promoter binding protein-like 2 (SPL2)
>bna-miR156d	BnaA07g08830D	squamosa promoter binding protein-like 10 (SPL10)
>bna-miR156d	BnaA07g08840D	squamosa promoter-like 11 (SPL11)
>bna-miR156d	BnaA07g17550D	squamosa promoter binding protein-like 15 (SPL15)
>bna-miR156d	BnaA07g27730D	Squamosa promoter-binding protein-like (SBP domain) transcription factor family protein
>bna-miR156d	BnaA09g16340D	squamosa promoter binding protein-like 2 (SPL2)
>bna-miR156d	BnaA09g27960D	squamosa promoter-like 11 (SPL11)
>bna-miR156d	BnaA09g34750D	F-box/RNI-like/FBD-like domains-containing protein
>bna-miR156d	BnaA09g34830D	ABC-2 type transporter family protein
>bna-miR156d	BnaA09g44980D	ATPase E1-E2 type family protein / haloacid dehalogenase-like hydrolase family protein
>bna-miR156d	BnaA10g09930D	Concanavalin A-like lectin protein kinase family protein
>bna-miR156d	BnaA10g10680D	F-box/RNI-like/FBD-like domains-containing protein
>bna-miR156d	BnaA10g18020D	Vps51/Vps67 family (components of vesicular transport) protein
>bna-miR156d	BnaAnng02100D	transparent testa 1 (TT1)
>bna-miR156d	BnaAnng25050D	squamosa promoter binding protein-like 10 (SPL10)
>bna-miR156d	BnaC01g13070D	RNA-directed DNA polymerase (reverse transcriptase)-related family protein
>bna-miR156d	BnaC02g08360D	inosine-uridine preferring nucleoside hydrolase family protein
>bna-miR156d	BnaC02g13660D	#N/A
>bna-miR156d	BnaC02g14000D	Squamosa promoter-binding protein-like (SBP domain) transcription factor family protein
>bna-miR156d	BnaC02g14700D	#N/A
>bna-miR156d	BnaC02g19100D	Squamosa promoter-binding protein-like (SBP domain) transcription factor family protein
>bna-miR156d	BnaC03g03160D	unknown protein
>bna-miR156d	BnaC03g07680D	Vps51/Vps67 family (components of vesicular transport) protein
>bna-miR156d	BnaC03g12060D	UDP-glucuronic acid decarboxylase 3 (UXS3)
>bna-miR156d	BnaC03g16490D	Squamosa promoter-binding protein-like (SBP domain) transcription factor family protein
>bna-miR156d	BnaC03g17450D	16:0delta9 desaturase 2 (DS2)
>bna-miR156d	BnaC03g27870D	Squamosa promoter-binding protein-like (SBP domain) transcription factor family protein
>bna-miR156d	BnaC03g50500D	amino acid permease 4 (AAP4)
>bna-miR156d	BnaC03g57620D	squamosa promoter binding protein-like 10 (SPL10)
>bna-miR156d	BnaC04g02520D	squamosa promoter binding protein-like 9 (SPL9)
>bna-miR156d	BnaC04g23930D	squamosa promoter binding protein-like 15 (SPL15)
>bna-miR156d	BnaC04g25690D	alpha/beta-Hydrolases superfamily protein
>bna-miR156d	BnaC04g33560D	RNA-binding CRS1 / YhbY (CRM) domain protein
>bna-miR156d	BnaC04g48150D	squamosa promoter binding protein-like 9 (SPL9)
>bna-miR156d	BnaC05g21270D	squamosa promoter-like 11 (SPL11)
>bna-miR156d	BnaC05g21280D	squamosa promoter binding protein-like 10 (SPL10)
>bna-miR156d	BnaC06g16200D	squamosa promoter binding protein-like 15 (SPL15)
>bna-miR156d	BnaC06g17970D	#N/A
>bna-miR156d	BnaC07g11380D	squamosa promoter-like 11 (SPL11)
>bna-miR156d	BnaC07g11390D	squamosa promoter binding protein-like 10 (SPL10)
>bna-miR156d	BnaC07g17030D	squamosa promoter binding protein-like 2 (SPL2)
>bna-miR156d	BnaC08g37730D	ATPase E1-E2 type family protein / haloacid dehalogenase-like hydrolase family protein
>bna-miR156d	BnaC09g17430D	squamosa promoter binding protein-like 2 (SPL2)
>bna-miR156d	BnaC09g27080D	Squamosa promoter-binding protein-like (SBP domain) transcription factor family protein
>bna-miR156d	BnaC09g41510D	Vps51/Vps67 family (components of vesicular transport) protein
>bna-miR156d	BnaCnng08000D	#N/A
>bna-miR156d	BnaCnng15430D	F-box/RNI-like/FBD-like domains-containing protein
>bna-miR156d	BnaCnng61400D	Squamosa promoter-binding protein-like (SBP domain) transcription factor family protein
>bna-miR156e	BnaA01g26400D	BEST Arabidopsis thaliana protein match is: Putative endonuclease or glycosyl hydrolase (TAIR:AT3G62200.1)
>bna-miR156e	BnaA01g29520D	Chaperone DnaJ-domain superfamily protein
>bna-miR156e	BnaA02g14580D	Squamosa promoter-binding protein-like (SBP domain) transcription factor family protein
>bna-miR156e	BnaA03g05920D	Vps51/Vps67 family (components of vesicular transport) protein
>bna-miR156e	BnaA03g13580D	Squamosa promoter-binding protein-like (SBP domain) transcription factor family protein
>bna-miR156e	BnaA03g14390D	16:0delta9 desaturase 2 (DS2)
>bna-miR156e	BnaA03g33000D	Cysteine/Histidine-rich C1 domain family protein
>bna-miR156e	BnaA03g33010D	Cysteine/Histidine-rich C1 domain family protein
>bna-miR156e	BnaA04g12140D	RNA-binding CRS1 / YhbY (CRM) domain protein
>bna-miR156e	BnaA04g24340D	squamosa promoter binding protein-like 9 (SPL9)
>bna-miR156e	BnaA04g27550D	squamosa promoter binding protein-like 15 (SPL15)
>bna-miR156e	BnaA05g02680D	squamosa promoter binding protein-like 9 (SPL9)
>bna-miR156e	BnaA06g20090D	ARID/BRIGHT DNA-binding domain-containing protein
>bna-miR156e	BnaA06g22970D	amino acid permease 4 (AAP4)
>bna-miR156e	BnaA06g36780D	squamosa promoter binding protein-like 2 (SPL2)
>bna-miR156e	BnaA07g08830D	squamosa promoter binding protein-like 10 (SPL10)
>bna-miR156e	BnaA07g08840D	squamosa promoter-like 11 (SPL11)
>bna-miR156e	BnaA07g17550D	squamosa promoter binding protein-like 15 (SPL15)
>bna-miR156e	BnaA07g27730D	Squamosa promoter-binding protein-like (SBP domain) transcription factor family protein
>bna-miR156e	BnaA09g16340D	squamosa promoter binding protein-like 2 (SPL2)
>bna-miR156e	BnaA09g27960D	squamosa promoter-like 11 (SPL11)
>bna-miR156e	BnaA09g34750D	F-box/RNI-like/FBD-like domains-containing protein
>bna-miR156e	BnaA09g34830D	ABC-2 type transporter family protein
>bna-miR156e	BnaA09g44980D	ATPase E1-E2 type family protein / haloacid dehalogenase-like hydrolase family protein
>bna-miR156e	BnaA10g09930D	Concanavalin A-like lectin protein kinase family protein
>bna-miR156e	BnaA10g10680D	F-box/RNI-like/FBD-like domains-containing protein
>bna-miR156e	BnaA10g18020D	Vps51/Vps67 family (components of vesicular transport) protein
>bna-miR156e	BnaAnng02100D	transparent testa 1 (TT1)
>bna-miR156e	BnaAnng25050D	squamosa promoter binding protein-like 10 (SPL10)
>bna-miR156e	BnaC01g13070D	RNA-directed DNA polymerase (reverse transcriptase)-related family protein
>bna-miR156e	BnaC02g08360D	inosine-uridine preferring nucleoside hydrolase family protein
>bna-miR156e	BnaC02g13660D	#N/A
>bna-miR156e	BnaC02g14000D	Squamosa promoter-binding protein-like (SBP domain) transcription factor family protein
>bna-miR156e	BnaC02g14700D	#N/A
>bna-miR156e	BnaC02g19100D	Squamosa promoter-binding protein-like (SBP domain) transcription factor family protein
>bna-miR156e	BnaC03g03160D	unknown protein
>bna-miR156e	BnaC03g07680D	Vps51/Vps67 family (components of vesicular transport) protein
>bna-miR156e	BnaC03g12060D	UDP-glucuronic acid decarboxylase 3 (UXS3)
>bna-miR156e	BnaC03g16490D	Squamosa promoter-binding protein-like (SBP domain) transcription factor family protein
>bna-miR156e	BnaC03g17450D	16:0delta9 desaturase 2 (DS2)
>bna-miR156e	BnaC03g27870D	Squamosa promoter-binding protein-like (SBP domain) transcription factor family protein
>bna-miR156e	BnaC03g50500D	amino acid permease 4 (AAP4)
>bna-miR156e	BnaC03g57620D	squamosa promoter binding protein-like 10 (SPL10)
>bna-miR156e	BnaC04g02520D	squamosa promoter binding protein-like 9 (SPL9)
>bna-miR156e	BnaC04g23930D	squamosa promoter binding protein-like 15 (SPL15)
>bna-miR156e	BnaC04g25690D	alpha/beta-Hydrolases superfamily protein
>bna-miR156e	BnaC04g33560D	RNA-binding CRS1 / YhbY (CRM) domain protein
>bna-miR156e	BnaC04g48150D	squamosa promoter binding protein-like 9 (SPL9)
>bna-miR156e	BnaC05g21270D	squamosa promoter-like 11 (SPL11)
>bna-miR156e	BnaC05g21280D	squamosa promoter binding protein-like 10 (SPL10)
>bna-miR156e	BnaC06g16200D	squamosa promoter binding protein-like 15 (SPL15)
>bna-miR156e	BnaC06g17970D	#N/A
>bna-miR156e	BnaC07g11380D	squamosa promoter-like 11 (SPL11)
>bna-miR156e	BnaC07g11390D	squamosa promoter binding protein-like 10 (SPL10)
>bna-miR156e	BnaC07g17030D	squamosa promoter binding protein-like 2 (SPL2)
>bna-miR156e	BnaC08g37730D	ATPase E1-E2 type family protein / haloacid dehalogenase-like hydrolase family protein
>bna-miR156e	BnaC09g17430D	squamosa promoter binding protein-like 2 (SPL2)
>bna-miR156e	BnaC09g27080D	Squamosa promoter-binding protein-like (SBP domain) transcription factor family protein
>bna-miR156e	BnaC09g41510D	Vps51/Vps67 family (components of vesicular transport) protein
>bna-miR156e	BnaCnng08000D	#N/A
>bna-miR156e	BnaCnng15430D	F-box/RNI-like/FBD-like domains-containing protein
>bna-miR156e	BnaCnng61400D	Squamosa promoter-binding protein-like (SBP domain) transcription factor family protein
>bna-miR156f	BnaA01g26400D	BEST Arabidopsis thaliana protein match is: Putative endonuclease or glycosyl hydrolase (TAIR:AT3G62200.1)
>bna-miR156f	BnaA01g29520D	Chaperone DnaJ-domain superfamily protein
>bna-miR156f	BnaA02g14580D	Squamosa promoter-binding protein-like (SBP domain) transcription factor family protein
>bna-miR156f	BnaA03g05920D	Vps51/Vps67 family (components of vesicular transport) protein
>bna-miR156f	BnaA03g13580D	Squamosa promoter-binding protein-like (SBP domain) transcription factor family protein
>bna-miR156f	BnaA03g14390D	16:0delta9 desaturase 2 (DS2)
>bna-miR156f	BnaA03g33000D	Cysteine/Histidine-rich C1 domain family protein
>bna-miR156f	BnaA03g33010D	Cysteine/Histidine-rich C1 domain family protein
>bna-miR156f	BnaA04g12140D	RNA-binding CRS1 / YhbY (CRM) domain protein
>bna-miR156f	BnaA04g24340D	squamosa promoter binding protein-like 9 (SPL9)
>bna-miR156f	BnaA04g27550D	squamosa promoter binding protein-like 15 (SPL15)
>bna-miR156f	BnaA05g02680D	squamosa promoter binding protein-like 9 (SPL9)
>bna-miR156f	BnaA06g20090D	ARID/BRIGHT DNA-binding domain-containing protein
>bna-miR156f	BnaA06g22970D	amino acid permease 4 (AAP4)
>bna-miR156f	BnaA06g36780D	squamosa promoter binding protein-like 2 (SPL2)
>bna-miR156f	BnaA07g08830D	squamosa promoter binding protein-like 10 (SPL10)
>bna-miR156f	BnaA07g08840D	squamosa promoter-like 11 (SPL11)
>bna-miR156f	BnaA07g17550D	squamosa promoter binding protein-like 15 (SPL15)
>bna-miR156f	BnaA07g27730D	Squamosa promoter-binding protein-like (SBP domain) transcription factor family protein
>bna-miR156f	BnaA09g16340D	squamosa promoter binding protein-like 2 (SPL2)
>bna-miR156f	BnaA09g27960D	squamosa promoter-like 11 (SPL11)
>bna-miR156f	BnaA09g34750D	F-box/RNI-like/FBD-like domains-containing protein
>bna-miR156f	BnaA09g34830D	ABC-2 type transporter family protein
>bna-miR156f	BnaA09g44980D	ATPase E1-E2 type family protein / haloacid dehalogenase-like hydrolase family protein
>bna-miR156f	BnaA10g09930D	Concanavalin A-like lectin protein kinase family protein
>bna-miR156f	BnaA10g10680D	F-box/RNI-like/FBD-like domains-containing protein
>bna-miR156f	BnaA10g18020D	Vps51/Vps67 family (components of vesicular transport) protein
>bna-miR156f	BnaAnng02100D	transparent testa 1 (TT1)
>bna-miR156f	BnaAnng25050D	squamosa promoter binding protein-like 10 (SPL10)
>bna-miR156f	BnaC01g13070D	RNA-directed DNA polymerase (reverse transcriptase)-related family protein
>bna-miR156f	BnaC02g08360D	inosine-uridine preferring nucleoside hydrolase family protein
>bna-miR156f	BnaC02g13660D	#N/A
>bna-miR156f	BnaC02g14000D	Squamosa promoter-binding protein-like (SBP domain) transcription factor family protein
>bna-miR156f	BnaC02g14700D	#N/A
>bna-miR156f	BnaC02g19100D	Squamosa promoter-binding protein-like (SBP domain) transcription factor family protein
>bna-miR156f	BnaC03g03160D	unknown protein
>bna-miR156f	BnaC03g07680D	Vps51/Vps67 family (components of vesicular transport) protein
>bna-miR156f	BnaC03g12060D	UDP-glucuronic acid decarboxylase 3 (UXS3)
>bna-miR156f	BnaC03g16490D	Squamosa promoter-binding protein-like (SBP domain) transcription factor family protein
>bna-miR156f	BnaC03g17450D	16:0delta9 desaturase 2 (DS2)
>bna-miR156f	BnaC03g27870D	Squamosa promoter-binding protein-like (SBP domain) transcription factor family protein
>bna-miR156f	BnaC03g50500D	amino acid permease 4 (AAP4)
>bna-miR156f	BnaC03g57620D	squamosa promoter binding protein-like 10 (SPL10)
>bna-miR156f	BnaC04g02520D	squamosa promoter binding protein-like 9 (SPL9)
>bna-miR156f	BnaC04g23930D	squamosa promoter binding protein-like 15 (SPL15)
>bna-miR156f	BnaC04g25690D	alpha/beta-Hydrolases superfamily protein
>bna-miR156f	BnaC04g33560D	RNA-binding CRS1 / YhbY (CRM) domain protein
>bna-miR156f	BnaC04g48150D	squamosa promoter binding protein-like 9 (SPL9)
>bna-miR156f	BnaC05g21270D	squamosa promoter-like 11 (SPL11)
>bna-miR156f	BnaC05g21280D	squamosa promoter binding protein-like 10 (SPL10)
>bna-miR156f	BnaC06g16200D	squamosa promoter binding protein-like 15 (SPL15)
>bna-miR156f	BnaC06g17970D	#N/A
>bna-miR156f	BnaC07g11380D	squamosa promoter-like 11 (SPL11)
>bna-miR156f	BnaC07g11390D	squamosa promoter binding protein-like 10 (SPL10)
>bna-miR156f	BnaC07g17030D	squamosa promoter binding protein-like 2 (SPL2)
>bna-miR156f	BnaC08g37730D	ATPase E1-E2 type family protein / haloacid dehalogenase-like hydrolase family protein
>bna-miR156f	BnaC09g17430D	squamosa promoter binding protein-like 2 (SPL2)
>bna-miR156f	BnaC09g27080D	Squamosa promoter-binding protein-like (SBP domain) transcription factor family protein
>bna-miR156f	BnaC09g41510D	Vps51/Vps67 family (components of vesicular transport) protein
>bna-miR156f	BnaCnng08000D	#N/A
>bna-miR156f	BnaCnng15430D	F-box/RNI-like/FBD-like domains-containing protein
>bna-miR156f	BnaCnng61400D	Squamosa promoter-binding protein-like (SBP domain) transcription factor family protein
>bna-miR156g	BnaA02g14580D	Squamosa promoter-binding protein-like (SBP domain) transcription factor family protein
>bna-miR156g	BnaA03g13580D	Squamosa promoter-binding protein-like (SBP domain) transcription factor family protein
>bna-miR156g	BnaA03g29890D	glucan synthase-like 10 (GSL10)
>bna-miR156g	BnaA04g17000D	#N/A
>bna-miR156g	BnaA04g24340D	squamosa promoter binding protein-like 9 (SPL9)
>bna-miR156g	BnaA04g27550D	squamosa promoter binding protein-like 15 (SPL15)
>bna-miR156g	BnaA05g02680D	squamosa promoter binding protein-like 9 (SPL9)
>bna-miR156g	BnaA06g36780D	squamosa promoter binding protein-like 2 (SPL2)
>bna-miR156g	BnaA07g08830D	squamosa promoter binding protein-like 10 (SPL10)
>bna-miR156g	BnaA07g08840D	squamosa promoter-like 11 (SPL11)
>bna-miR156g	BnaA07g17550D	squamosa promoter binding protein-like 15 (SPL15)
>bna-miR156g	BnaA07g26380D	Ribosomal protein L22p/L17e family protein
>bna-miR156g	BnaA09g16340D	squamosa promoter binding protein-like 2 (SPL2)
>bna-miR156g	BnaA09g27960D	squamosa promoter-like 11 (SPL11)
>bna-miR156g	BnaA10g09930D	Concanavalin A-like lectin protein kinase family protein
>bna-miR156g	BnaAnng25050D	squamosa promoter binding protein-like 10 (SPL10)
>bna-miR156g	BnaC01g44630D	embryo sac development arrest 1 (EDA1)
>bna-miR156g	BnaC01g44740D	F-box and associated interaction domains-containing protein
>bna-miR156g	BnaC02g14000D	Squamosa promoter-binding protein-like (SBP domain) transcription factor family protein
>bna-miR156g	BnaC02g19100D	Squamosa promoter-binding protein-like (SBP domain) transcription factor family protein
>bna-miR156g	BnaC03g16490D	Squamosa promoter-binding protein-like (SBP domain) transcription factor family protein
>bna-miR156g	BnaC03g27870D	Squamosa promoter-binding protein-like (SBP domain) transcription factor family protein
>bna-miR156g	BnaC03g57620D	squamosa promoter binding protein-like 10 (SPL10)
>bna-miR156g	BnaC04g02520D	squamosa promoter binding protein-like 9 (SPL9)
>bna-miR156g	BnaC04g23930D	squamosa promoter binding protein-like 15 (SPL15)
>bna-miR156g	BnaC04g48150D	squamosa promoter binding protein-like 9 (SPL9)
>bna-miR156g	BnaC05g21270D	squamosa promoter-like 11 (SPL11)
>bna-miR156g	BnaC05g21280D	squamosa promoter binding protein-like 10 (SPL10)
>bna-miR156g	BnaC05g49700D	Ankyrin repeat family protein
>bna-miR156g	BnaC06g16200D	squamosa promoter binding protein-like 15 (SPL15)
>bna-miR156g	BnaC07g11380D	squamosa promoter-like 11 (SPL11)
>bna-miR156g	BnaC07g11390D	squamosa promoter binding protein-like 10 (SPL10)
>bna-miR156g	BnaC07g17030D	squamosa promoter binding protein-like 2 (SPL2)
>bna-miR156g	BnaC07g49440D	NIMA-related kinase 3 (NEK3)
>bna-miR156g	BnaC09g17430D	squamosa promoter binding protein-like 2 (SPL2)
>bna-miR156g	BnaC09g27080D	Squamosa promoter-binding protein-like (SBP domain) transcription factor family protein
>bna-miR156g	BnaCnng30040D	F-box associated ubiquitination effector family protein
>bna-miR156g	BnaCnng61400D	Squamosa promoter-binding protein-like (SBP domain) transcription factor family protein
>bna-miR159	BnaA01g16350D	SPOROCYTELESS (SPL)
>bna-miR159	BnaA02g01580D	NO EXINE FORMATION 1 (NEF1)
>bna-miR159	BnaA02g09340D	myb domain protein 97 (MYB97)
>bna-miR159	BnaA03g11630D	myb domain protein 120 (MYB120)
>bna-miR159	BnaA03g15690D	unknown protein
>bna-miR159	BnaA03g22590D	myb domain protein 81 (MYB81)
>bna-miR159	BnaA04g18810D	myb domain protein 101 (MYB101)
>bna-miR159	BnaA05g27620D	myb domain protein 65 (MYB65)
>bna-miR159	BnaA06g13360D	fatty acid biosynthesis 1 (FAB1)
>bna-miR159	BnaA06g20460D	actin-12 (ACT12)
>bna-miR159	BnaA06g28740D	F-box and associated interaction domains-containing protein
>bna-miR159	BnaA07g12970D	myb domain protein 81 (MYB81)
>bna-miR159	BnaA07g18670D	DUO POLLEN 1 (DUO1)
>bna-miR159	BnaA09g38510D	DUO POLLEN 1 (DUO1)
>bna-miR159	BnaAnng23930D	myb domain protein 97 (MYB97)
>bna-miR159	BnaAnng27960D	myb domain protein 101 (MYB101)
>bna-miR159	BnaC01g19500D	SPOROCYTELESS (SPL)
>bna-miR159	BnaC02g04700D	NO EXINE FORMATION 1 (NEF1)
>bna-miR159	BnaC03g18870D	unknown protein
>bna-miR159	BnaC03g26620D	myb domain protein 81 (MYB81)
>bna-miR159	BnaC03g71630D	myb domain protein 120 (MYB120)
>bna-miR159	BnaC03g75050D	actin-12 (ACT12)
>bna-miR159	BnaC04g17160D	myb domain protein 81 (MYB81)
>bna-miR159	BnaC04g43020D	myb domain protein 101 (MYB101)
>bna-miR159	BnaC05g24420D	VACUOLAR MORPHOLOGY 3 (VAM3)
>bna-miR159	BnaC06g42760D	DUO POLLEN 1 (DUO1)
>bna-miR159	BnaC08g30650D	DUO POLLEN 1 (DUO1)
>bna-miR159	BnaC09g31560D	myb domain protein 97 (MYB97)
>bna-miR159	BnaCnng06560D	unknown protein
>bna-miR159	BnaCnng31260D	myb domain protein 65 (MYB65)
>bna-miR159	BnaCnng49390D	myb domain protein 65 (MYB65)
>bna-miR159	BnaCnng51960D	myb domain protein 101 (MYB101)
>bna-miR160a	BnaA01g06910D	auxin response factor 16 (ARF16)
>bna-miR160a	BnaA03g49980D	auxin response factor 16 (ARF16)
>bna-miR160a	BnaA07g13830D	auxin response factor 10 (ARF10)
>bna-miR160a	BnaA07g20790D	auxin response factor 17 (ARF17)
>bna-miR160a	BnaA07g33740D	auxin response factor 17 (ARF17)
>bna-miR160a	BnaC01g08330D	auxin response factor 16 (ARF16)
>bna-miR160a	BnaC01g23210D	CRM family member 3B (CFM3B)
>bna-miR160a	BnaC04g15900D	auxin response factor 10 (ARF10)
>bna-miR160a	BnaC06g20640D	auxin response factor 17 (ARF17)
>bna-miR160a	BnaC06g38360D	auxin response factor 17 (ARF17)
>bna-miR160a	BnaC07g42330D	auxin response factor 16 (ARF16)
>bna-miR160b	BnaA01g06910D	auxin response factor 16 (ARF16)
>bna-miR160b	BnaA03g49980D	auxin response factor 16 (ARF16)
>bna-miR160b	BnaA07g13830D	auxin response factor 10 (ARF10)
>bna-miR160b	BnaA07g20790D	auxin response factor 17 (ARF17)
>bna-miR160b	BnaA07g33740D	auxin response factor 17 (ARF17)
>bna-miR160b	BnaC01g08330D	auxin response factor 16 (ARF16)
>bna-miR160b	BnaC01g23210D	CRM family member 3B (CFM3B)
>bna-miR160b	BnaC04g15900D	auxin response factor 10 (ARF10)
>bna-miR160b	BnaC06g20640D	auxin response factor 17 (ARF17)
>bna-miR160b	BnaC06g38360D	auxin response factor 17 (ARF17)
>bna-miR160b	BnaC07g42330D	auxin response factor 16 (ARF16)
>bna-miR160c	BnaA01g06910D	auxin response factor 16 (ARF16)
>bna-miR160c	BnaA03g49980D	auxin response factor 16 (ARF16)
>bna-miR160c	BnaA07g13830D	auxin response factor 10 (ARF10)
>bna-miR160c	BnaA07g20790D	auxin response factor 17 (ARF17)
>bna-miR160c	BnaA07g33740D	auxin response factor 17 (ARF17)
>bna-miR160c	BnaC01g08330D	auxin response factor 16 (ARF16)
>bna-miR160c	BnaC01g23210D	CRM family member 3B (CFM3B)
>bna-miR160c	BnaC04g15900D	auxin response factor 10 (ARF10)
>bna-miR160c	BnaC06g20640D	auxin response factor 17 (ARF17)
>bna-miR160c	BnaC06g38360D	auxin response factor 17 (ARF17)
>bna-miR160c	BnaC07g42330D	auxin response factor 16 (ARF16)
>bna-miR160d	BnaA01g06910D	auxin response factor 16 (ARF16)
>bna-miR160d	BnaA03g49980D	auxin response factor 16 (ARF16)
>bna-miR160d	BnaA07g13830D	auxin response factor 10 (ARF10)
>bna-miR160d	BnaA07g20790D	auxin response factor 17 (ARF17)
>bna-miR160d	BnaA07g33740D	auxin response factor 17 (ARF17)
>bna-miR160d	BnaC01g08330D	auxin response factor 16 (ARF16)
>bna-miR160d	BnaC01g23210D	CRM family member 3B (CFM3B)
>bna-miR160d	BnaC04g15900D	auxin response factor 10 (ARF10)
>bna-miR160d	BnaC06g20640D	auxin response factor 17 (ARF17)
>bna-miR160d	BnaC06g38360D	auxin response factor 17 (ARF17)
>bna-miR160d	BnaC07g42330D	auxin response factor 16 (ARF16)
>bna-miR161	BnaA03g13430D	Protein of unknown function (DUF616)
>bna-miR161	BnaA04g10910D	Pentatricopeptide repeat (PPR-like) superfamily protein
>bna-miR161	BnaA07g16740D	Pentatricopeptide repeat (PPR-like) superfamily protein
>bna-miR161	BnaA08g31580D	Pentatricopeptide repeat (PPR) superfamily protein
>bna-miR161	BnaA09g10620D	Pentatricopeptide repeat (PPR-like) superfamily protein
>bna-miR161	BnaA09g11170D	pentatricopeptide (PPR) repeat-containing protein
>bna-miR161	BnaA09g18780D	Tetratricopeptide repeat (TPR)-like superfamily protein
>bna-miR161	BnaA09g46030D	Tetratricopeptide repeat (TPR)-like superfamily protein
>bna-miR161	BnaA09g46700D	Pentatricopeptide repeat (PPR) superfamily protein
>bna-miR161	BnaA09g46890D	Pentatricopeptide repeat (PPR) superfamily protein
>bna-miR161	BnaA09g47120D	Tetratricopeptide repeat (TPR)-like superfamily protein
>bna-miR161	BnaA10g07840D	Tetratricopeptide repeat (TPR)-like superfamily protein
>bna-miR161	BnaC03g16240D	Protein of unknown function (DUF616)
>bna-miR161	BnaC03g37750D	Cysteine/Histidine-rich C1 domain family protein
>bna-miR161	BnaC04g33130D	Pentatricopeptide repeat (PPR-like) superfamily protein
>bna-miR161	BnaC04g36820D	Tetratricopeptide repeat (TPR)-like superfamily protein
>bna-miR161	BnaC08g15660D	Tetratricopeptide repeat (TPR)-like superfamily protein
>bna-miR161	BnaC08g15670D	Pentatricopeptide repeat (PPR) superfamily protein
>bna-miR161	BnaC08g15720D	embryo defective 1586 (EMB1586)
>bna-miR161	BnaC08g39680D	Tetratricopeptide repeat (TPR)-like superfamily protein
>bna-miR161	BnaC08g40130D	Pentatricopeptide repeat (PPR) superfamily protein
>bna-miR161	BnaC08g40910D	Tetratricopeptide repeat (TPR)-like superfamily protein
>bna-miR161	BnaC08g40970D	Tetratricopeptide repeat (TPR)-like superfamily protein
>bna-miR161	BnaC08g41200D	Tetratricopeptide repeat (TPR)-like superfamily protein
>bna-miR161	BnaC08g41260D	CLP protease proteolytic subunit 2 (CLP2)
>bna-miR161	BnaC08g41520D	Pentatricopeptide repeat (PPR) superfamily protein
>bna-miR161	BnaC09g10910D	Pentatricopeptide repeat (PPR-like) superfamily protein
>bna-miR161	BnaC09g11170D	Pentatricopeptide repeat (PPR) superfamily protein
>bna-miR161	BnaC09g11440D	pentatricopeptide (PPR) repeat-containing protein
>bna-miR161	BnaC09g20840D	Tetratricopeptide repeat (TPR)-like superfamily protein
>bna-miR161	BnaC09g37630D	Pentatricopeptide repeat (PPR) superfamily protein
>bna-miR161	BnaCnng20350D	Pentatricopeptide repeat (PPR) superfamily protein
>bna-miR161	BnaCnng49250D	Pentatricopeptide repeat (PPR) superfamily protein
>bna-miR164a	BnaA01g28990D	CUP-SHAPED COTYLEDON1 (CUC1)
>bna-miR164a	BnaA02g09970D	CUP-SHAPED COTYLEDON 2 (CUC2)
>bna-miR164a	BnaA03g32550D	NAC (No Apical Meristem) domain transcriptional regulator superfamily protein
>bna-miR164a	BnaA03g33770D	CUP-SHAPED COTYLEDON1 (CUC1)
>bna-miR164a	BnaA04g09470D	NAC domain containing protein 6 (NAC6)
>bna-miR164a	BnaA05g21660D	DNAse I-like superfamily protein
>bna-miR164a	BnaA05g26240D	NAC (No Apical Meristem) domain transcriptional regulator superfamily protein
>bna-miR164a	BnaA06g31080D	NAC domain containing protein 3 (NAC3)
>bna-miR164a	BnaA06g38870D	P-loop containing nucleoside triphosphate hydrolases superfamily protein
>bna-miR164a	BnaA07g14730D	NAC domain containing protein 6 (NAC6)
>bna-miR164a	BnaA08g00130D	NAC domain containing protein 1 (NAC1)
>bna-miR164a	BnaA09g41060D	VARIANT IN METHYLATION 1 (VIM1)
>bna-miR164a	BnaA10g30260D	NAC domain containing protein 80 (NAC080)
>bna-miR164a	BnaAnng06380D	NAC domain containing protein 80 (NAC080)
>bna-miR164a	BnaAnng07000D	NAC domain containing protein 100 (NAC100)
>bna-miR164a	BnaC01g36350D	CUP-SHAPED COTYLEDON1 (CUC1)
>bna-miR164a	BnaC02g01470D	NAC domain containing protein 80 (NAC080)
>bna-miR164a	BnaC02g13890D	CUP-SHAPED COTYLEDON 2 (CUC2)
>bna-miR164a	BnaC03g38960D	CUP-SHAPED COTYLEDON1 (CUC1)
>bna-miR164a	BnaC03g54520D	P-loop containing nucleoside triphosphate hydrolases superfamily protein
>bna-miR164a	BnaC03g70990D	NAC domain containing protein 1 (NAC1)
>bna-miR164a	BnaC03g73730D	NAC (No Apical Meristem) domain transcriptional regulator superfamily protein
>bna-miR164a	BnaC03g75940D	#N/A
>bna-miR164a	BnaC04g31690D	NAC domain containing protein 6 (NAC6)
>bna-miR164a	BnaC04g34520D	CUP-SHAPED COTYLEDON1 (CUC1)
>bna-miR164a	BnaC04g54290D	VARIEGATED 2 (VAR2)
>bna-miR164a	BnaC05g38460D	CUP-SHAPED COTYLEDON1 (CUC1)
>bna-miR164a	BnaC05g40360D	NAC (No Apical Meristem) domain transcriptional regulator superfamily protein
>bna-miR164a	BnaC06g12550D	NAC domain containing protein 6 (NAC6)
>bna-miR164a	BnaC07g49940D	NAC domain containing protein 100 (NAC100)
>bna-miR164a	BnaCnng49350D	NAC domain containing protein 3 (NAC3)
>bna-miR164a	BnaCnng66010D	NAC domain containing protein 80 (NAC080)
>bna-miR164b	BnaA01g28990D	CUP-SHAPED COTYLEDON1 (CUC1)
>bna-miR164b	BnaA02g09970D	CUP-SHAPED COTYLEDON 2 (CUC2)
>bna-miR164b	BnaA03g32550D	NAC (No Apical Meristem) domain transcriptional regulator superfamily protein
>bna-miR164b	BnaA03g33770D	CUP-SHAPED COTYLEDON1 (CUC1)
>bna-miR164b	BnaA04g09470D	NAC domain containing protein 6 (NAC6)
>bna-miR164b	BnaA05g21660D	DNAse I-like superfamily protein
>bna-miR164b	BnaA05g26240D	NAC (No Apical Meristem) domain transcriptional regulator superfamily protein
>bna-miR164b	BnaA06g31080D	NAC domain containing protein 3 (NAC3)
>bna-miR164b	BnaA07g14730D	NAC domain containing protein 6 (NAC6)
>bna-miR164b	BnaA08g00130D	NAC domain containing protein 1 (NAC1)
>bna-miR164b	BnaA09g41060D	VARIANT IN METHYLATION 1 (VIM1)
>bna-miR164b	BnaA10g30260D	NAC domain containing protein 80 (NAC080)
>bna-miR164b	BnaAnng06380D	NAC domain containing protein 80 (NAC080)
>bna-miR164b	BnaAnng07000D	NAC domain containing protein 100 (NAC100)
>bna-miR164b	BnaAnng09060D	Leucine-rich receptor-like protein kinase family protein
>bna-miR164b	BnaC01g36350D	CUP-SHAPED COTYLEDON1 (CUC1)
>bna-miR164b	BnaC02g01470D	NAC domain containing protein 80 (NAC080)
>bna-miR164b	BnaC02g13890D	CUP-SHAPED COTYLEDON 2 (CUC2)
>bna-miR164b	BnaC03g38960D	CUP-SHAPED COTYLEDON1 (CUC1)
>bna-miR164b	BnaC03g70990D	NAC domain containing protein 1 (NAC1)
>bna-miR164b	BnaC03g73730D	NAC (No Apical Meristem) domain transcriptional regulator superfamily protein
>bna-miR164b	BnaC03g75940D	#N/A
>bna-miR164b	BnaC04g31690D	NAC domain containing protein 6 (NAC6)
>bna-miR164b	BnaC04g34520D	CUP-SHAPED COTYLEDON1 (CUC1)
>bna-miR164b	BnaC04g54290D	VARIEGATED 2 (VAR2)
>bna-miR164b	BnaC05g38460D	CUP-SHAPED COTYLEDON1 (CUC1)
>bna-miR164b	BnaC05g40360D	NAC (No Apical Meristem) domain transcriptional regulator superfamily protein
>bna-miR164b	BnaC06g12550D	NAC domain containing protein 6 (NAC6)
>bna-miR164b	BnaC06g36320D	Leucine-rich receptor-like protein kinase family protein
>bna-miR164b	BnaC07g28180D	RECQ helicase SIM (RECQSIM)
>bna-miR164b	BnaC07g49940D	NAC domain containing protein 100 (NAC100)
>bna-miR164b	BnaCnng49350D	NAC domain containing protein 3 (NAC3)
>bna-miR164b	BnaCnng66010D	NAC domain containing protein 80 (NAC080)
>bna-miR164c	BnaA01g28990D	CUP-SHAPED COTYLEDON1 (CUC1)
>bna-miR164c	BnaA02g09970D	CUP-SHAPED COTYLEDON 2 (CUC2)
>bna-miR164c	BnaA03g32550D	NAC (No Apical Meristem) domain transcriptional regulator superfamily protein
>bna-miR164c	BnaA03g33770D	CUP-SHAPED COTYLEDON1 (CUC1)
>bna-miR164c	BnaA04g09470D	NAC domain containing protein 6 (NAC6)
>bna-miR164c	BnaA05g21660D	DNAse I-like superfamily protein
>bna-miR164c	BnaA05g26240D	NAC (No Apical Meristem) domain transcriptional regulator superfamily protein
>bna-miR164c	BnaA06g31080D	NAC domain containing protein 3 (NAC3)
>bna-miR164c	BnaA07g14730D	NAC domain containing protein 6 (NAC6)
>bna-miR164c	BnaA08g00130D	NAC domain containing protein 1 (NAC1)
>bna-miR164c	BnaA09g41060D	VARIANT IN METHYLATION 1 (VIM1)
>bna-miR164c	BnaA10g30260D	NAC domain containing protein 80 (NAC080)
>bna-miR164c	BnaAnng06380D	NAC domain containing protein 80 (NAC080)
>bna-miR164c	BnaAnng07000D	NAC domain containing protein 100 (NAC100)
>bna-miR164c	BnaAnng09060D	Leucine-rich receptor-like protein kinase family protein
>bna-miR164c	BnaC01g36350D	CUP-SHAPED COTYLEDON1 (CUC1)
>bna-miR164c	BnaC02g01470D	NAC domain containing protein 80 (NAC080)
>bna-miR164c	BnaC02g13890D	CUP-SHAPED COTYLEDON 2 (CUC2)
>bna-miR164c	BnaC03g38960D	CUP-SHAPED COTYLEDON1 (CUC1)
>bna-miR164c	BnaC03g70990D	NAC domain containing protein 1 (NAC1)
>bna-miR164c	BnaC03g73730D	NAC (No Apical Meristem) domain transcriptional regulator superfamily protein
>bna-miR164c	BnaC03g75940D	#N/A
>bna-miR164c	BnaC04g31690D	NAC domain containing protein 6 (NAC6)
>bna-miR164c	BnaC04g34520D	CUP-SHAPED COTYLEDON1 (CUC1)
>bna-miR164c	BnaC04g54290D	VARIEGATED 2 (VAR2)
>bna-miR164c	BnaC05g38460D	CUP-SHAPED COTYLEDON1 (CUC1)
>bna-miR164c	BnaC05g40360D	NAC (No Apical Meristem) domain transcriptional regulator superfamily protein
>bna-miR164c	BnaC06g12550D	NAC domain containing protein 6 (NAC6)
>bna-miR164c	BnaC06g36320D	Leucine-rich receptor-like protein kinase family protein
>bna-miR164c	BnaC07g28180D	RECQ helicase SIM (RECQSIM)
>bna-miR164c	BnaC07g49940D	NAC domain containing protein 100 (NAC100)
>bna-miR164c	BnaCnng49350D	NAC domain containing protein 3 (NAC3)
>bna-miR164c	BnaCnng66010D	NAC domain containing protein 80 (NAC080)
>bna-miR164d	BnaA01g28990D	CUP-SHAPED COTYLEDON1 (CUC1)
>bna-miR164d	BnaA02g09970D	CUP-SHAPED COTYLEDON 2 (CUC2)
>bna-miR164d	BnaA03g32550D	NAC (No Apical Meristem) domain transcriptional regulator superfamily protein
>bna-miR164d	BnaA03g33770D	CUP-SHAPED COTYLEDON1 (CUC1)
>bna-miR164d	BnaA04g09470D	NAC domain containing protein 6 (NAC6)
>bna-miR164d	BnaA05g21660D	DNAse I-like superfamily protein
>bna-miR164d	BnaA05g26240D	NAC (No Apical Meristem) domain transcriptional regulator superfamily protein
>bna-miR164d	BnaA06g31080D	NAC domain containing protein 3 (NAC3)
>bna-miR164d	BnaA07g14730D	NAC domain containing protein 6 (NAC6)
>bna-miR164d	BnaA08g00130D	NAC domain containing protein 1 (NAC1)
>bna-miR164d	BnaA09g41060D	VARIANT IN METHYLATION 1 (VIM1)
>bna-miR164d	BnaA10g30260D	NAC domain containing protein 80 (NAC080)
>bna-miR164d	BnaAnng06380D	NAC domain containing protein 80 (NAC080)
>bna-miR164d	BnaAnng07000D	NAC domain containing protein 100 (NAC100)
>bna-miR164d	BnaAnng09060D	Leucine-rich receptor-like protein kinase family protein
>bna-miR164d	BnaC01g36350D	CUP-SHAPED COTYLEDON1 (CUC1)
>bna-miR164d	BnaC02g01470D	NAC domain containing protein 80 (NAC080)
>bna-miR164d	BnaC02g13890D	CUP-SHAPED COTYLEDON 2 (CUC2)
>bna-miR164d	BnaC03g38960D	CUP-SHAPED COTYLEDON1 (CUC1)
>bna-miR164d	BnaC03g70990D	NAC domain containing protein 1 (NAC1)
>bna-miR164d	BnaC03g73730D	NAC (No Apical Meristem) domain transcriptional regulator superfamily protein
>bna-miR164d	BnaC03g75940D	#N/A
>bna-miR164d	BnaC04g31690D	NAC domain containing protein 6 (NAC6)
>bna-miR164d	BnaC04g34520D	CUP-SHAPED COTYLEDON1 (CUC1)
>bna-miR164d	BnaC04g54290D	VARIEGATED 2 (VAR2)
>bna-miR164d	BnaC05g38460D	CUP-SHAPED COTYLEDON1 (CUC1)
>bna-miR164d	BnaC05g40360D	NAC (No Apical Meristem) domain transcriptional regulator superfamily protein
>bna-miR164d	BnaC06g12550D	NAC domain containing protein 6 (NAC6)
>bna-miR164d	BnaC06g36320D	Leucine-rich receptor-like protein kinase family protein
>bna-miR164d	BnaC07g28180D	RECQ helicase SIM (RECQSIM)
>bna-miR164d	BnaC07g49940D	NAC domain containing protein 100 (NAC100)
>bna-miR164d	BnaCnng49350D	NAC domain containing protein 3 (NAC3)
>bna-miR164d	BnaCnng66010D	NAC domain containing protein 80 (NAC080)
>bna-miR166a	BnaA02g06170D	REVOLUTA (REV)
>bna-miR166a	BnaA03g54680D	CONTAINS InterPro DOMAIN/s: Domain of unknown function DUF1985 (InterPro:IPR015410)
>bna-miR166a	BnaA04g20300D	PHABULOSA (PHB)
>bna-miR166a	BnaA05g09120D	PHABULOSA (PHB)
>bna-miR166a	BnaA06g01940D	ATHB-15
>bna-miR166a	BnaA06g18550D	REVOLUTA (REV)
>bna-miR166a	BnaA07g16650D	CONTAINS InterPro DOMAIN/s: Domain of unknown function DUF1985 (InterPro:IPR015410)
>bna-miR166a	BnaA08g01600D	ATHB-15
>bna-miR166a	BnaA08g11980D	homeobox gene 8 (HB-8)
>bna-miR166a	BnaA09g26050D	PHAVOLUTA (PHV)
>bna-miR166a	BnaA10g13520D	REVOLUTA (REV)
>bna-miR166a	BnaAnng30670D	homeobox gene 8 (HB-8)
>bna-miR166a	BnaC02g08140D	CONTAINS InterPro DOMAIN/s: Domain of unknown function DUF1985 (InterPro:IPR015410)
>bna-miR166a	BnaC03g55030D	REVOLUTA (REV)
>bna-miR166a	BnaC03g66860D	homeobox gene 8 (HB-8)
>bna-miR166a	BnaC03g69040D	ATHB-15
>bna-miR166a	BnaC04g10480D	PHABULOSA (PHB)
>bna-miR166a	BnaC04g25320D	CONTAINS InterPro DOMAIN/s: Domain of unknown function DUF1985 (InterPro:IPR015410)
>bna-miR166a	BnaC05g23470D	PHAVOLUTA (PHV)
>bna-miR166a	BnaC06g05240D	ATHB-15
>bna-miR166a	BnaC09g54340D	REVOLUTA (REV)
>bna-miR166b	BnaA02g06170D	REVOLUTA (REV)
>bna-miR166b	BnaA03g54680D	CONTAINS InterPro DOMAIN/s: Domain of unknown function DUF1985 (InterPro:IPR015410)
>bna-miR166b	BnaA04g20300D	PHABULOSA (PHB)
>bna-miR166b	BnaA05g09120D	PHABULOSA (PHB)
>bna-miR166b	BnaA06g01940D	ATHB-15
>bna-miR166b	BnaA06g18550D	REVOLUTA (REV)
>bna-miR166b	BnaA07g16650D	CONTAINS InterPro DOMAIN/s: Domain of unknown function DUF1985 (InterPro:IPR015410)
>bna-miR166b	BnaA08g01600D	ATHB-15
>bna-miR166b	BnaA08g11980D	homeobox gene 8 (HB-8)
>bna-miR166b	BnaA09g26050D	PHAVOLUTA (PHV)
>bna-miR166b	BnaA10g13520D	REVOLUTA (REV)
>bna-miR166b	BnaAnng30670D	homeobox gene 8 (HB-8)
>bna-miR166b	BnaC02g08140D	CONTAINS InterPro DOMAIN/s: Domain of unknown function DUF1985 (InterPro:IPR015410)
>bna-miR166b	BnaC03g55030D	REVOLUTA (REV)
>bna-miR166b	BnaC03g66860D	homeobox gene 8 (HB-8)
>bna-miR166b	BnaC03g69040D	ATHB-15
>bna-miR166b	BnaC04g10480D	PHABULOSA (PHB)
>bna-miR166b	BnaC04g25320D	CONTAINS InterPro DOMAIN/s: Domain of unknown function DUF1985 (InterPro:IPR015410)
>bna-miR166b	BnaC05g23470D	PHAVOLUTA (PHV)
>bna-miR166b	BnaC06g05240D	ATHB-15
>bna-miR166b	BnaC09g54340D	REVOLUTA (REV)
>bna-miR166c	BnaA02g06170D	REVOLUTA (REV)
>bna-miR166c	BnaA03g54680D	CONTAINS InterPro DOMAIN/s: Domain of unknown function DUF1985 (InterPro:IPR015410)
>bna-miR166c	BnaA04g20300D	PHABULOSA (PHB)
>bna-miR166c	BnaA05g09120D	PHABULOSA (PHB)
>bna-miR166c	BnaA06g01940D	ATHB-15
>bna-miR166c	BnaA06g18550D	REVOLUTA (REV)
>bna-miR166c	BnaA07g16650D	CONTAINS InterPro DOMAIN/s: Domain of unknown function DUF1985 (InterPro:IPR015410)
>bna-miR166c	BnaA08g01600D	ATHB-15
>bna-miR166c	BnaA08g11980D	homeobox gene 8 (HB-8)
>bna-miR166c	BnaA09g26050D	PHAVOLUTA (PHV)
>bna-miR166c	BnaA10g13520D	REVOLUTA (REV)
>bna-miR166c	BnaAnng30670D	homeobox gene 8 (HB-8)
>bna-miR166c	BnaC02g08140D	CONTAINS InterPro DOMAIN/s: Domain of unknown function DUF1985 (InterPro:IPR015410)
>bna-miR166c	BnaC03g55030D	REVOLUTA (REV)
>bna-miR166c	BnaC03g66860D	homeobox gene 8 (HB-8)
>bna-miR166c	BnaC03g69040D	ATHB-15
>bna-miR166c	BnaC04g10480D	PHABULOSA (PHB)
>bna-miR166c	BnaC04g25320D	CONTAINS InterPro DOMAIN/s: Domain of unknown function DUF1985 (InterPro:IPR015410)
>bna-miR166c	BnaC05g23470D	PHAVOLUTA (PHV)
>bna-miR166c	BnaC06g05240D	ATHB-15
>bna-miR166c	BnaC09g54340D	REVOLUTA (REV)
>bna-miR166d	BnaA02g06170D	REVOLUTA (REV)
>bna-miR166d	BnaA03g54680D	CONTAINS InterPro DOMAIN/s: Domain of unknown function DUF1985 (InterPro:IPR015410)
>bna-miR166d	BnaA04g20300D	PHABULOSA (PHB)
>bna-miR166d	BnaA05g09120D	PHABULOSA (PHB)
>bna-miR166d	BnaA06g01940D	ATHB-15
>bna-miR166d	BnaA06g18550D	REVOLUTA (REV)
>bna-miR166d	BnaA07g16650D	CONTAINS InterPro DOMAIN/s: Domain of unknown function DUF1985 (InterPro:IPR015410)
>bna-miR166d	BnaA08g01600D	ATHB-15
>bna-miR166d	BnaA08g11980D	homeobox gene 8 (HB-8)
>bna-miR166d	BnaA09g26050D	PHAVOLUTA (PHV)
>bna-miR166d	BnaA10g13520D	REVOLUTA (REV)
>bna-miR166d	BnaAnng30670D	homeobox gene 8 (HB-8)
>bna-miR166d	BnaC02g08140D	CONTAINS InterPro DOMAIN/s: Domain of unknown function DUF1985 (InterPro:IPR015410)
>bna-miR166d	BnaC03g55030D	REVOLUTA (REV)
>bna-miR166d	BnaC03g66860D	homeobox gene 8 (HB-8)
>bna-miR166d	BnaC03g69040D	ATHB-15
>bna-miR166d	BnaC04g10480D	PHABULOSA (PHB)
>bna-miR166d	BnaC04g25320D	CONTAINS InterPro DOMAIN/s: Domain of unknown function DUF1985 (InterPro:IPR015410)
>bna-miR166d	BnaC05g23470D	PHAVOLUTA (PHV)
>bna-miR166d	BnaC06g05240D	ATHB-15
>bna-miR166d	BnaC09g54340D	REVOLUTA (REV)
>bna-miR166e	BnaA02g06170D	REVOLUTA (REV)
>bna-miR166e	BnaA03g54680D	CONTAINS InterPro DOMAIN/s: Domain of unknown function DUF1985 (InterPro:IPR015410)
>bna-miR166e	BnaA04g20300D	PHABULOSA (PHB)
>bna-miR166e	BnaA05g09120D	PHABULOSA (PHB)
>bna-miR166e	BnaA06g01940D	ATHB-15
>bna-miR166e	BnaA06g18550D	REVOLUTA (REV)
>bna-miR166e	BnaA07g16650D	CONTAINS InterPro DOMAIN/s: Domain of unknown function DUF1985 (InterPro:IPR015410)
>bna-miR166e	BnaA08g01600D	ATHB-15
>bna-miR166e	BnaA08g11980D	homeobox gene 8 (HB-8)
>bna-miR166e	BnaA09g26050D	PHAVOLUTA (PHV)
>bna-miR166e	BnaA10g13520D	REVOLUTA (REV)
>bna-miR166e	BnaAnng30670D	homeobox gene 8 (HB-8)
>bna-miR166e	BnaC02g08140D	CONTAINS InterPro DOMAIN/s: Domain of unknown function DUF1985 (InterPro:IPR015410)
>bna-miR166e	BnaC03g55030D	REVOLUTA (REV)
>bna-miR166e	BnaC03g66860D	homeobox gene 8 (HB-8)
>bna-miR166e	BnaC03g69040D	ATHB-15
>bna-miR166e	BnaC04g10480D	PHABULOSA (PHB)
>bna-miR166e	BnaC04g25320D	CONTAINS InterPro DOMAIN/s: Domain of unknown function DUF1985 (InterPro:IPR015410)
>bna-miR166e	BnaC05g23470D	PHAVOLUTA (PHV)
>bna-miR166e	BnaC06g05240D	ATHB-15
>bna-miR166e	BnaC09g54340D	REVOLUTA (REV)
>bna-miR166f	BnaA02g06170D	REVOLUTA (REV)
>bna-miR166f	BnaA02g16550D	ETHYLENE-INSENSITIVE3-like 3 (EIL3)
>bna-miR166f	BnaA04g20300D	PHABULOSA (PHB)
>bna-miR166f	BnaA05g09120D	PHABULOSA (PHB)
>bna-miR166f	BnaA06g01940D	ATHB-15
>bna-miR166f	BnaA06g18550D	REVOLUTA (REV)
>bna-miR166f	BnaA08g01600D	ATHB-15
>bna-miR166f	BnaA08g11980D	homeobox gene 8 (HB-8)
>bna-miR166f	BnaA09g26050D	PHAVOLUTA (PHV)
>bna-miR166f	BnaA10g13520D	REVOLUTA (REV)
>bna-miR166f	BnaA10g29510D	phosphatidylinositol-speciwc phospholipase C4 (PLC4)
>bna-miR166f	BnaAnng30670D	homeobox gene 8 (HB-8)
>bna-miR166f	BnaC03g55030D	REVOLUTA (REV)
>bna-miR166f	BnaC03g66860D	homeobox gene 8 (HB-8)
>bna-miR166f	BnaC03g69040D	ATHB-15
>bna-miR166f	BnaC04g10480D	PHABULOSA (PHB)
>bna-miR166f	BnaC05g23470D	PHAVOLUTA (PHV)
>bna-miR166f	BnaC06g05240D	ATHB-15
>bna-miR166f	BnaC09g54340D	REVOLUTA (REV)
>bna-miR167a	BnaA04g07950D	auxin response factor 8 (ARF8)
>bna-miR167a	BnaA07g25390D	auxin response factor 8 (ARF8)
>bna-miR167a	BnaC02g29530D	Protein of unknown function (DUF607)
>bna-miR167a	BnaC06g27170D	auxin response factor 8 (ARF8)
>bna-miR167a	BnaCnng25410D	auxin response factor 8 (ARF8)
>bna-miR167b	BnaA04g07950D	auxin response factor 8 (ARF8)
>bna-miR167b	BnaA07g25390D	auxin response factor 8 (ARF8)
>bna-miR167b	BnaC02g29530D	Protein of unknown function (DUF607)
>bna-miR167b	BnaC06g27170D	auxin response factor 8 (ARF8)
>bna-miR167b	BnaCnng25410D	auxin response factor 8 (ARF8)
>bna-miR167c	BnaA04g07950D	auxin response factor 8 (ARF8)
>bna-miR167c	BnaA07g25390D	auxin response factor 8 (ARF8)
>bna-miR167c	BnaA07g29060D	ARM repeat superfamily protein
>bna-miR167c	BnaC02g29530D	Protein of unknown function (DUF607)
>bna-miR167c	BnaC06g27170D	auxin response factor 8 (ARF8)
>bna-miR167c	BnaCnng25410D	auxin response factor 8 (ARF8)
>bna-miR167d	BnaA04g07950D	auxin response factor 8 (ARF8)
>bna-miR167d	BnaA05g00940D	cytochrome P450, family 709, subfamily B, polypeptide 2 (CYP709B2)
>bna-miR167d	BnaA07g25390D	auxin response factor 8 (ARF8)
>bna-miR167d	BnaA07g29060D	ARM repeat superfamily protein
>bna-miR167d	BnaA07g33210D	Target of Myb protein 1
>bna-miR167d	BnaA08g17390D	auxin response factor 8 (ARF8)
>bna-miR167d	BnaA09g26170D	auxin response factor 8 (ARF8)
>bna-miR167d	BnaC02g29530D	Protein of unknown function (DUF607)
>bna-miR167d	BnaC02g42920D	Peroxidase superfamily protein
>bna-miR167d	BnaC03g59640D	auxin response factor 8 (ARF8)
>bna-miR167d	BnaC05g23210D	auxin response factor 6 (ARF6)
>bna-miR167d	BnaC06g27170D	auxin response factor 8 (ARF8)
>bna-miR167d	BnaC06g37770D	Target of Myb protein 1
>bna-miR167d	BnaC07g20370D	RNA-binding (RRM/RBD/RNP motifs) family protein
>bna-miR167d	BnaC08g11760D	ubiquitin-associated (UBA)/TS-N domain-containing protein / octicosapeptide/Phox/Bemp1 (PB1) domain-containing protein
>bna-miR167d	BnaCnng25410D	auxin response factor 8 (ARF8)
>bna-miR168a	BnaA05g17460D	ARGONAUTE 1 (AGO1)
>bna-miR168a	BnaA08g03260D	ARGONAUTE 1 (AGO1)
>bna-miR168a	BnaC05g25730D	ZWILLE (ZLL)
>bna-miR168a	BnaC08g02120D	CCCH-type zinc fingerfamily protein with RNA-binding domain
>bna-miR168a	BnaC08g46720D	ARGONAUTE 1 (AGO1)
>bna-miR168b	BnaC08g02120D	CCCH-type zinc fingerfamily protein with RNA-binding domain
>bna-miR169a	BnaAnng03740D	KICP-02
>bna-miR169a	BnaC06g33950D	nuclear factor Y, subunit A3 (NF-YA3)
>bna-miR169a	BnaC08g21620D	KICP-02
>bna-miR169b	BnaAnng03740D	KICP-02
>bna-miR169b	BnaC06g33950D	nuclear factor Y, subunit A3 (NF-YA3)
>bna-miR169b	BnaC08g21620D	KICP-02
>bna-miR169c	BnaA02g01490D	PIF1 helicase
>bna-miR169c	BnaA03g39720D	methylthioalkylmalate synthase 1 (MAM1)
>bna-miR169c	BnaC06g33950D	nuclear factor Y, subunit A3 (NF-YA3)
>bna-miR169c	BnaCnng21190D	methylthioalkylmalate synthase 1 (MAM1)
>bna-miR169d	BnaA02g01490D	PIF1 helicase
>bna-miR169d	BnaA03g39720D	methylthioalkylmalate synthase 1 (MAM1)
>bna-miR169d	BnaC06g33950D	nuclear factor Y, subunit A3 (NF-YA3)
>bna-miR169d	BnaCnng21190D	methylthioalkylmalate synthase 1 (MAM1)
>bna-miR169e	BnaA02g01490D	PIF1 helicase
>bna-miR169e	BnaA03g39720D	methylthioalkylmalate synthase 1 (MAM1)
>bna-miR169e	BnaC06g33950D	nuclear factor Y, subunit A3 (NF-YA3)
>bna-miR169e	BnaCnng21190D	methylthioalkylmalate synthase 1 (MAM1)
>bna-miR169f	BnaA02g01490D	PIF1 helicase
>bna-miR169f	BnaA03g39720D	methylthioalkylmalate synthase 1 (MAM1)
>bna-miR169f	BnaC06g33950D	nuclear factor Y, subunit A3 (NF-YA3)
>bna-miR169f	BnaCnng21190D	methylthioalkylmalate synthase 1 (MAM1)
>bna-miR169g	BnaA03g38120D	Xanthine/uracil permease family protein
>bna-miR169g	BnaA03g39720D	methylthioalkylmalate synthase 1 (MAM1)
>bna-miR169g	BnaC03g74430D	Xanthine/uracil permease family protein
>bna-miR169g	BnaCnng21190D	methylthioalkylmalate synthase 1 (MAM1)
>bna-miR169h	BnaA03g38120D	Xanthine/uracil permease family protein
>bna-miR169h	BnaA03g39720D	methylthioalkylmalate synthase 1 (MAM1)
>bna-miR169h	BnaC03g74430D	Xanthine/uracil permease family protein
>bna-miR169h	BnaCnng21190D	methylthioalkylmalate synthase 1 (MAM1)
>bna-miR169i	BnaA03g38120D	Xanthine/uracil permease family protein
>bna-miR169i	BnaA03g39720D	methylthioalkylmalate synthase 1 (MAM1)
>bna-miR169i	BnaC03g74430D	Xanthine/uracil permease family protein
>bna-miR169i	BnaCnng21190D	methylthioalkylmalate synthase 1 (MAM1)
>bna-miR169j	BnaA03g38120D	Xanthine/uracil permease family protein
>bna-miR169j	BnaA03g39720D	methylthioalkylmalate synthase 1 (MAM1)
>bna-miR169j	BnaC03g74430D	Xanthine/uracil permease family protein
>bna-miR169j	BnaCnng21190D	methylthioalkylmalate synthase 1 (MAM1)
>bna-miR169k	BnaA03g38120D	Xanthine/uracil permease family protein
>bna-miR169k	BnaA03g39720D	methylthioalkylmalate synthase 1 (MAM1)
>bna-miR169k	BnaC03g74430D	Xanthine/uracil permease family protein
>bna-miR169k	BnaCnng21190D	methylthioalkylmalate synthase 1 (MAM1)
>bna-miR169l	BnaA03g38120D	Xanthine/uracil permease family protein
>bna-miR169l	BnaA03g39720D	methylthioalkylmalate synthase 1 (MAM1)
>bna-miR169l	BnaC03g74430D	Xanthine/uracil permease family protein
>bna-miR169l	BnaCnng21190D	methylthioalkylmalate synthase 1 (MAM1)
>bna-miR169m	BnaA01g19650D	GATA transcription factor 6 (GATA6)
>bna-miR169m	BnaA03g20810D	RAB6A
>bna-miR169m	BnaAnng11650D	high-affinity nickel-transport family protein
>bna-miR169m	BnaC01g05470D	homeobox gene 1 (ATH1)
>bna-miR169m	BnaC03g24870D	RAB6A
>bna-miR169m	BnaC04g36060D	#N/A
>bna-miR169m	BnaC08g27560D	Cam interacting protein 111 (CIP111)
>bna-miR169m	BnaCnng18640D	QUARTET 3 (QRT3)
>bna-miR169m	BnaCnng69530D	Fe superoxide dismutase 2 (FSD2)
>bna-miR169n	BnaC06g33950D	nuclear factor Y, subunit A3 (NF-YA3)
>bna-miR171a	BnaA03g21080D	HAIRY MERISTEM 1 (HAM1)
>bna-miR171a	BnaA04g01210D	HAIRY MERISTEM 2 (HAM2)
>bna-miR171a	BnaA07g01720D	GRAS family transcription factor
>bna-miR171a	BnaA07g37990D	HAIRY MERISTEM 1 (HAM1)
>bna-miR171a	BnaA09g31980D	IQ-domain 20 (IQD20)
>bna-miR171a	BnaAnng18540D	HAIRY MERISTEM 3 (HAM3)
>bna-miR171a	BnaAnng18550D	HAIRY MERISTEM 3 (HAM3)
>bna-miR171a	BnaC03g25140D	HAIRY MERISTEM 1 (HAM1)
>bna-miR171a	BnaC04g22080D	HAIRY MERISTEM 2 (HAM2)
>bna-miR171a	BnaC07g03310D	GRAS family transcription factor
>bna-miR171a	BnaC08g22790D	IQ-domain 20 (IQD20)
>bna-miR171a	BnaC08g42290D	Phosphatidylinositol-4-phosphate 5-kinase family protein
>bna-miR171a	BnaCnng57010D	HAIRY MERISTEM 1 (HAM1)
>bna-miR171b	BnaA03g21080D	HAIRY MERISTEM 1 (HAM1)
>bna-miR171b	BnaA04g01210D	HAIRY MERISTEM 2 (HAM2)
>bna-miR171b	BnaA07g01720D	GRAS family transcription factor
>bna-miR171b	BnaA07g37990D	HAIRY MERISTEM 1 (HAM1)
>bna-miR171b	BnaA09g31980D	IQ-domain 20 (IQD20)
>bna-miR171b	BnaAnng18540D	HAIRY MERISTEM 3 (HAM3)
>bna-miR171b	BnaAnng18550D	HAIRY MERISTEM 3 (HAM3)
>bna-miR171b	BnaC03g25140D	HAIRY MERISTEM 1 (HAM1)
>bna-miR171b	BnaC04g22080D	HAIRY MERISTEM 2 (HAM2)
>bna-miR171b	BnaC07g03310D	GRAS family transcription factor
>bna-miR171b	BnaC08g22790D	IQ-domain 20 (IQD20)
>bna-miR171b	BnaC08g42290D	Phosphatidylinositol-4-phosphate 5-kinase family protein
>bna-miR171b	BnaCnng57010D	HAIRY MERISTEM 1 (HAM1)
>bna-miR171c	BnaA03g21080D	HAIRY MERISTEM 1 (HAM1)
>bna-miR171c	BnaA04g01210D	HAIRY MERISTEM 2 (HAM2)
>bna-miR171c	BnaA07g01720D	GRAS family transcription factor
>bna-miR171c	BnaA07g37990D	HAIRY MERISTEM 1 (HAM1)
>bna-miR171c	BnaA09g31980D	IQ-domain 20 (IQD20)
>bna-miR171c	BnaAnng18540D	HAIRY MERISTEM 3 (HAM3)
>bna-miR171c	BnaAnng18550D	HAIRY MERISTEM 3 (HAM3)
>bna-miR171c	BnaC03g25140D	HAIRY MERISTEM 1 (HAM1)
>bna-miR171c	BnaC04g22080D	HAIRY MERISTEM 2 (HAM2)
>bna-miR171c	BnaC07g03310D	GRAS family transcription factor
>bna-miR171c	BnaC08g22790D	IQ-domain 20 (IQD20)
>bna-miR171c	BnaC08g42290D	Phosphatidylinositol-4-phosphate 5-kinase family protein
>bna-miR171c	BnaCnng57010D	HAIRY MERISTEM 1 (HAM1)
>bna-miR171d	BnaA03g21080D	HAIRY MERISTEM 1 (HAM1)
>bna-miR171d	BnaA04g01210D	HAIRY MERISTEM 2 (HAM2)
>bna-miR171d	BnaA07g01720D	GRAS family transcription factor
>bna-miR171d	BnaA07g37990D	HAIRY MERISTEM 1 (HAM1)
>bna-miR171d	BnaA09g31980D	IQ-domain 20 (IQD20)
>bna-miR171d	BnaAnng18540D	HAIRY MERISTEM 3 (HAM3)
>bna-miR171d	BnaAnng18550D	HAIRY MERISTEM 3 (HAM3)
>bna-miR171d	BnaC03g25140D	HAIRY MERISTEM 1 (HAM1)
>bna-miR171d	BnaC04g22080D	HAIRY MERISTEM 2 (HAM2)
>bna-miR171d	BnaC07g03310D	GRAS family transcription factor
>bna-miR171d	BnaC08g22790D	IQ-domain 20 (IQD20)
>bna-miR171d	BnaC08g42290D	Phosphatidylinositol-4-phosphate 5-kinase family protein
>bna-miR171d	BnaCnng57010D	HAIRY MERISTEM 1 (HAM1)
>bna-miR171e	BnaA03g21080D	HAIRY MERISTEM 1 (HAM1)
>bna-miR171e	BnaA04g01210D	HAIRY MERISTEM 2 (HAM2)
>bna-miR171e	BnaA07g01720D	GRAS family transcription factor
>bna-miR171e	BnaA07g37990D	HAIRY MERISTEM 1 (HAM1)
>bna-miR171e	BnaA09g31980D	IQ-domain 20 (IQD20)
>bna-miR171e	BnaAnng18540D	HAIRY MERISTEM 3 (HAM3)
>bna-miR171e	BnaAnng18550D	HAIRY MERISTEM 3 (HAM3)
>bna-miR171e	BnaC03g25140D	HAIRY MERISTEM 1 (HAM1)
>bna-miR171e	BnaC04g22080D	HAIRY MERISTEM 2 (HAM2)
>bna-miR171e	BnaC07g03310D	GRAS family transcription factor
>bna-miR171e	BnaC08g22790D	IQ-domain 20 (IQD20)
>bna-miR171e	BnaC08g42290D	Phosphatidylinositol-4-phosphate 5-kinase family protein
>bna-miR171e	BnaCnng57010D	HAIRY MERISTEM 1 (HAM1)
>bna-miR171f	BnaA03g21080D	HAIRY MERISTEM 1 (HAM1)
>bna-miR171f	BnaA04g01210D	HAIRY MERISTEM 2 (HAM2)
>bna-miR171f	BnaA07g01720D	GRAS family transcription factor
>bna-miR171f	BnaA07g37990D	HAIRY MERISTEM 1 (HAM1)
>bna-miR171f	BnaA09g31980D	IQ-domain 20 (IQD20)
>bna-miR171f	BnaAnng18540D	HAIRY MERISTEM 3 (HAM3)
>bna-miR171f	BnaAnng18550D	HAIRY MERISTEM 3 (HAM3)
>bna-miR171f	BnaC03g25140D	HAIRY MERISTEM 1 (HAM1)
>bna-miR171f	BnaC04g22080D	HAIRY MERISTEM 2 (HAM2)
>bna-miR171f	BnaC07g03310D	GRAS family transcription factor
>bna-miR171f	BnaC08g22790D	IQ-domain 20 (IQD20)
>bna-miR171f	BnaCnng57010D	HAIRY MERISTEM 1 (HAM1)
>bna-miR171g	BnaA03g21080D	HAIRY MERISTEM 1 (HAM1)
>bna-miR171g	BnaA04g01210D	HAIRY MERISTEM 2 (HAM2)
>bna-miR171g	BnaA07g01720D	GRAS family transcription factor
>bna-miR171g	BnaA07g37990D	HAIRY MERISTEM 1 (HAM1)
>bna-miR171g	BnaA09g31980D	IQ-domain 20 (IQD20)
>bna-miR171g	BnaAnng18540D	HAIRY MERISTEM 3 (HAM3)
>bna-miR171g	BnaAnng18550D	HAIRY MERISTEM 3 (HAM3)
>bna-miR171g	BnaC03g25140D	HAIRY MERISTEM 1 (HAM1)
>bna-miR171g	BnaC04g22080D	HAIRY MERISTEM 2 (HAM2)
>bna-miR171g	BnaC07g03310D	GRAS family transcription factor
>bna-miR171g	BnaC08g22790D	IQ-domain 20 (IQD20)
>bna-miR171g	BnaCnng57010D	HAIRY MERISTEM 1 (HAM1)
>bna-miR172a	BnaA01g34730D	APETALA 2 (AP2)
>bna-miR172a	BnaA01g36760D	WIP domain protein 4 (WIP4)
>bna-miR172a	BnaA02g06490D	target of early activation tagged (EAT) 2 (TOE2)
>bna-miR172a	BnaA02g13200D	ARM repeat superfamily protein
>bna-miR172a	BnaA03g22100D	related to AP2.7 (RAP2.7)
>bna-miR172a	BnaA03g26560D	#N/A
>bna-miR172a	BnaA03g53830D	APETALA 2 (AP2)
>bna-miR172a	BnaA05g05840D	rubisco activase (RCA)
>bna-miR172a	BnaA06g09270D	homeobox protein 31 (HB31)
>bna-miR172a	BnaA06g20560D	hydroxysteroid dehydrogenase 3 (HSD3)
>bna-miR172a	BnaA06g22570D	BTB and TAZ domain protein 1 (BT1)
>bna-miR172a	BnaA06g27620D	Core-2/I-branching beta-1,6-N-acetylglucosaminyltransferase family protein
>bna-miR172a	BnaA07g12050D	target of early activation tagged (EAT) 3 (TOE3)
>bna-miR172a	BnaA07g13990D	related to AP2.7 (RAP2.7)
>bna-miR172a	BnaA07g15400D	Disease resistance protein (TIR-NBS-LRR class) family
>bna-miR172a	BnaA09g52340D	shoot apical meristem arrest 1 (SHA1)
>bna-miR172a	BnaA09g54740D	SCHLAFMUTZE (SMZ)
>bna-miR172a	BnaA10g12950D	target of early activation tagged (EAT) 2 (TOE2)
>bna-miR172a	BnaAnng03900D	Phototropic-responsive NPH3 family protein
>bna-miR172a	BnaC01g42830D	LOB domain-containing protein 27 (LBD27)
>bna-miR172a	BnaC02g09940D	#N/A
>bna-miR172a	BnaC02g19750D	trehalose-6-phosphatase synthase S8 (TPS8)
>bna-miR172a	BnaC02g24450D	regulatory particle triple-A ATPase 4A (RPT4A)
>bna-miR172a	BnaC03g12670D	unknown protein
>bna-miR172a	BnaC03g26480D	related to AP2.7 (RAP2.7)
>bna-miR172a	BnaC03g31420D	unknown protein
>bna-miR172a	BnaC04g05700D	rubisco activase (RCA)
>bna-miR172a	BnaC04g15640D	related to AP2.7 (RAP2.7)
>bna-miR172a	BnaC05g46800D	myb-like HTH transcriptional regulator family protein
>bna-miR172a	BnaC06g13540D	Disease resistance protein (TIR-NBS-LRR class) family
>bna-miR172a	BnaC06g15540D	SCHLAFMUTZE (SMZ)
>bna-miR172a	BnaC07g03780D	cytochrome P450, family 705, subfamily A, polypeptide 32 (CYP705A32)
>bna-miR172a	BnaC07g16190D	target of early activation tagged (EAT) 3 (TOE3)
>bna-miR172a	BnaC07g26670D	B-cell receptor-associated protein 31-like
>bna-miR172a	BnaC07g29430D	Core-2/I-branching beta-1,6-N-acetylglucosaminyltransferase family protein
>bna-miR172a	BnaC08g25840D	SCHLAFMUTZE (SMZ)
>bna-miR172a	BnaC09g06090D	shoot apical meristem arrest 1 (SHA1)
>bna-miR172a	BnaC09g13430D	related to AP2.7 (RAP2.7)
>bna-miR172a	BnaC09g35430D	target of early activation tagged (EAT) 2 (TOE2)
>bna-miR172a	BnaCnng39690D	APETALA 2 (AP2)
>bna-miR172a	BnaCnng71740D	APETALA 2 (AP2)
>bna-miR172b	BnaA01g21250D	INVOLVED IN: protein localization
>bna-miR172b	BnaA01g34730D	APETALA 2 (AP2)
>bna-miR172b	BnaA02g06490D	target of early activation tagged (EAT) 2 (TOE2)
>bna-miR172b	BnaA03g22100D	related to AP2.7 (RAP2.7)
>bna-miR172b	BnaA03g53830D	APETALA 2 (AP2)
>bna-miR172b	BnaA05g05840D	rubisco activase (RCA)
>bna-miR172b	BnaA05g12890D	Plant protein of unknown function (DUF247)
>bna-miR172b	BnaA06g22570D	BTB and TAZ domain protein 1 (BT1)
>bna-miR172b	BnaA07g12050D	target of early activation tagged (EAT) 3 (TOE3)
>bna-miR172b	BnaA07g13990D	related to AP2.7 (RAP2.7)
>bna-miR172b	BnaA07g15400D	Disease resistance protein (TIR-NBS-LRR class) family
>bna-miR172b	BnaA09g50820D	Magpie (MGP)
>bna-miR172b	BnaA09g52340D	shoot apical meristem arrest 1 (SHA1)
>bna-miR172b	BnaA09g54740D	SCHLAFMUTZE (SMZ)
>bna-miR172b	BnaA10g12950D	target of early activation tagged (EAT) 2 (TOE2)
>bna-miR172b	BnaAnng03900D	Phototropic-responsive NPH3 family protein
>bna-miR172b	BnaC01g42340D	INVOLVED IN: protein localization
>bna-miR172b	BnaC01g42830D	LOB domain-containing protein 27 (LBD27)
>bna-miR172b	BnaC02g09940D	#N/A
>bna-miR172b	BnaC02g11290D	XB3 ortholog 2 in Arabidopsis thaliana (XBAT32)
>bna-miR172b	BnaC02g24450D	regulatory particle triple-A ATPase 4A (RPT4A)
>bna-miR172b	BnaC03g12670D	unknown protein
>bna-miR172b	BnaC03g26480D	related to AP2.7 (RAP2.7)
>bna-miR172b	BnaC04g05700D	rubisco activase (RCA)
>bna-miR172b	BnaC04g15640D	related to AP2.7 (RAP2.7)
>bna-miR172b	BnaC06g13540D	Disease resistance protein (TIR-NBS-LRR class) family
>bna-miR172b	BnaC06g15540D	SCHLAFMUTZE (SMZ)
>bna-miR172b	BnaC06g34470D	protein tyrosine kinase family protein
>bna-miR172b	BnaC06g42150D	Plant protein of unknown function (DUF247)
>bna-miR172b	BnaC07g16190D	target of early activation tagged (EAT) 3 (TOE3)
>bna-miR172b	BnaC07g26670D	B-cell receptor-associated protein 31-like
>bna-miR172b	BnaC08g25840D	SCHLAFMUTZE (SMZ)
>bna-miR172b	BnaC09g06090D	shoot apical meristem arrest 1 (SHA1)
>bna-miR172b	BnaC09g13430D	related to AP2.7 (RAP2.7)
>bna-miR172b	BnaC09g35430D	target of early activation tagged (EAT) 2 (TOE2)
>bna-miR172b	BnaCnng39690D	APETALA 2 (AP2)
>bna-miR172b	BnaCnng71740D	APETALA 2 (AP2)
>bna-miR172c	BnaA01g21250D	INVOLVED IN: protein localization
>bna-miR172c	BnaA01g34730D	APETALA 2 (AP2)
>bna-miR172c	BnaA02g06490D	target of early activation tagged (EAT) 2 (TOE2)
>bna-miR172c	BnaA03g22100D	related to AP2.7 (RAP2.7)
>bna-miR172c	BnaA03g53830D	APETALA 2 (AP2)
>bna-miR172c	BnaA05g05840D	rubisco activase (RCA)
>bna-miR172c	BnaA05g12890D	Plant protein of unknown function (DUF247)
>bna-miR172c	BnaA06g22570D	BTB and TAZ domain protein 1 (BT1)
>bna-miR172c	BnaA07g12050D	target of early activation tagged (EAT) 3 (TOE3)
>bna-miR172c	BnaA07g13990D	related to AP2.7 (RAP2.7)
>bna-miR172c	BnaA07g15400D	Disease resistance protein (TIR-NBS-LRR class) family
>bna-miR172c	BnaA09g50820D	Magpie (MGP)
>bna-miR172c	BnaA09g52340D	shoot apical meristem arrest 1 (SHA1)
>bna-miR172c	BnaA09g54740D	SCHLAFMUTZE (SMZ)
>bna-miR172c	BnaA10g12950D	target of early activation tagged (EAT) 2 (TOE2)
>bna-miR172c	BnaAnng03900D	Phototropic-responsive NPH3 family protein
>bna-miR172c	BnaC01g42340D	INVOLVED IN: protein localization
>bna-miR172c	BnaC01g42830D	LOB domain-containing protein 27 (LBD27)
>bna-miR172c	BnaC02g09940D	#N/A
>bna-miR172c	BnaC02g11290D	XB3 ortholog 2 in Arabidopsis thaliana (XBAT32)
>bna-miR172c	BnaC02g24450D	regulatory particle triple-A ATPase 4A (RPT4A)
>bna-miR172c	BnaC03g12670D	unknown protein
>bna-miR172c	BnaC03g26480D	related to AP2.7 (RAP2.7)
>bna-miR172c	BnaC04g05700D	rubisco activase (RCA)
>bna-miR172c	BnaC04g15640D	related to AP2.7 (RAP2.7)
>bna-miR172c	BnaC06g13540D	Disease resistance protein (TIR-NBS-LRR class) family
>bna-miR172c	BnaC06g15540D	SCHLAFMUTZE (SMZ)
>bna-miR172c	BnaC06g34470D	protein tyrosine kinase family protein
>bna-miR172c	BnaC06g42150D	Plant protein of unknown function (DUF247)
>bna-miR172c	BnaC07g16190D	target of early activation tagged (EAT) 3 (TOE3)
>bna-miR172c	BnaC07g26670D	B-cell receptor-associated protein 31-like
>bna-miR172c	BnaC08g25840D	SCHLAFMUTZE (SMZ)
>bna-miR172c	BnaC09g06090D	shoot apical meristem arrest 1 (SHA1)
>bna-miR172c	BnaC09g13430D	related to AP2.7 (RAP2.7)
>bna-miR172c	BnaC09g35430D	target of early activation tagged (EAT) 2 (TOE2)
>bna-miR172c	BnaCnng39690D	APETALA 2 (AP2)
>bna-miR172c	BnaCnng71740D	APETALA 2 (AP2)
>bna-miR172d	BnaA01g34730D	APETALA 2 (AP2)
>bna-miR172d	BnaA02g06490D	target of early activation tagged (EAT) 2 (TOE2)
>bna-miR172d	BnaA03g22100D	related to AP2.7 (RAP2.7)
>bna-miR172d	BnaA03g53830D	APETALA 2 (AP2)
>bna-miR172d	BnaA05g05840D	rubisco activase (RCA)
>bna-miR172d	BnaA06g22570D	BTB and TAZ domain protein 1 (BT1)
>bna-miR172d	BnaA07g12050D	target of early activation tagged (EAT) 3 (TOE3)
>bna-miR172d	BnaA07g13990D	related to AP2.7 (RAP2.7)
>bna-miR172d	BnaA07g15400D	Disease resistance protein (TIR-NBS-LRR class) family
>bna-miR172d	BnaA09g52340D	shoot apical meristem arrest 1 (SHA1)
>bna-miR172d	BnaA09g54740D	SCHLAFMUTZE (SMZ)
>bna-miR172d	BnaA10g12950D	target of early activation tagged (EAT) 2 (TOE2)
>bna-miR172d	BnaC01g08250D	Protein of unknown function (DUF630 and DUF632)
>bna-miR172d	BnaC01g42830D	LOB domain-containing protein 27 (LBD27)
>bna-miR172d	BnaC02g09940D	#N/A
>bna-miR172d	BnaC03g26480D	related to AP2.7 (RAP2.7)
>bna-miR172d	BnaC04g05700D	rubisco activase (RCA)
>bna-miR172d	BnaC04g15640D	related to AP2.7 (RAP2.7)
>bna-miR172d	BnaC04g15820D	Disease resistance protein (TIR-NBS-LRR class) family
>bna-miR172d	BnaC06g13540D	Disease resistance protein (TIR-NBS-LRR class) family
>bna-miR172d	BnaC06g15540D	SCHLAFMUTZE (SMZ)
>bna-miR172d	BnaC07g03780D	cytochrome P450, family 705, subfamily A, polypeptide 32 (CYP705A32)
>bna-miR172d	BnaC07g16190D	target of early activation tagged (EAT) 3 (TOE3)
>bna-miR172d	BnaC08g25840D	SCHLAFMUTZE (SMZ)
>bna-miR172d	BnaC09g06090D	shoot apical meristem arrest 1 (SHA1)
>bna-miR172d	BnaC09g13430D	related to AP2.7 (RAP2.7)
>bna-miR172d	BnaC09g35430D	target of early activation tagged (EAT) 2 (TOE2)
>bna-miR172d	BnaCnng39690D	APETALA 2 (AP2)
>bna-miR172d	BnaCnng71740D	APETALA 2 (AP2)
>bna-miR2111a-5p	BnaA02g28650D	Galactose oxidase/kelch repeat superfamily protein
>bna-miR2111a-5p	BnaA06g32400D	Galactose oxidase/kelch repeat superfamily protein
>bna-miR2111a-5p	BnaA09g42010D	unknown protein
>bna-miR2111a-5p	BnaAnng08650D	unknown protein
>bna-miR2111a-5p	BnaC02g36670D	Galactose oxidase/kelch repeat superfamily protein
>bna-miR2111a-5p	BnaC07g48940D	Galactose oxidase/kelch repeat superfamily protein
>bna-miR2111a-5p	BnaCnng56670D	unknown protein
>bna-miR2111b-3p	BnaA02g23350D	CONSTITUTIVE PHOTOMORPHOGENIC 8 (COP8)
>bna-miR2111b-3p	BnaA06g36960D	CONSTITUTIVE PHOTOMORPHOGENIC 8 (COP8)
>bna-miR2111b-3p	BnaAnng17270D	CONSTITUTIVE PHOTOMORPHOGENIC 8 (COP8)
>bna-miR2111b-3p	BnaC04g17680D	CONSTITUTIVE PHOTOMORPHOGENIC 8 (COP8)
>bna-miR2111b-3p	BnaC08g32770D	DNAse I-like superfamily protein
>bna-miR2111b-5p	BnaA02g28650D	Galactose oxidase/kelch repeat superfamily protein
>bna-miR2111b-5p	BnaA06g32400D	Galactose oxidase/kelch repeat superfamily protein
>bna-miR2111b-5p	BnaA09g42010D	unknown protein
>bna-miR2111b-5p	BnaAnng08650D	unknown protein
>bna-miR2111b-5p	BnaC02g36670D	Galactose oxidase/kelch repeat superfamily protein
>bna-miR2111b-5p	BnaC07g48940D	Galactose oxidase/kelch repeat superfamily protein
>bna-miR2111b-5p	BnaCnng56670D	unknown protein
>bna-miR2111d	BnaA02g28650D	Galactose oxidase/kelch repeat superfamily protein
>bna-miR2111d	BnaA06g32400D	Galactose oxidase/kelch repeat superfamily protein
>bna-miR2111d	BnaA09g42010D	unknown protein
>bna-miR2111d	BnaAnng08650D	unknown protein
>bna-miR2111d	BnaC02g36670D	Galactose oxidase/kelch repeat superfamily protein
>bna-miR2111d	BnaC07g48940D	Galactose oxidase/kelch repeat superfamily protein
>bna-miR2111d	BnaCnng56670D	unknown protein
>bna-miR390a	BnaA03g28440D	receptor like protein 46 (RLP46)
>bna-miR390a	BnaA03g33180D	growth-regulating factor 5 (GRF5)
>bna-miR390a	BnaA05g18490D	Leucine-rich receptor-like protein kinase family protein
>bna-miR390a	BnaA06g04160D	Leucine-rich repeat transmembrane protein kinase
>bna-miR390a	BnaA07g14240D	RHOMBOID-like 1 (RBL1)
>bna-miR390a	BnaC01g15970D	growth-regulating factor 8 (GRF8)
>bna-miR390a	BnaC01g37700D	BRI1-like 3 (BRL3)
>bna-miR390a	BnaC03g33570D	receptor like protein 46 (RLP46)
>bna-miR390a	BnaC05g05330D	Leucine-rich repeat transmembrane protein kinase
>bna-miR390a	BnaCnng40710D	Protein of unknown function (DUF295)
>bna-miR390a	BnaCnng77670D	growth-regulating factor 8 (GRF8)
>bna-miR390b	BnaA03g28440D	receptor like protein 46 (RLP46)
>bna-miR390b	BnaA03g33180D	growth-regulating factor 5 (GRF5)
>bna-miR390b	BnaA05g18490D	Leucine-rich receptor-like protein kinase family protein
>bna-miR390b	BnaA06g04160D	Leucine-rich repeat transmembrane protein kinase
>bna-miR390b	BnaA07g14240D	RHOMBOID-like 1 (RBL1)
>bna-miR390b	BnaC01g15970D	growth-regulating factor 8 (GRF8)
>bna-miR390b	BnaC01g37700D	BRI1-like 3 (BRL3)
>bna-miR390b	BnaC03g33570D	receptor like protein 46 (RLP46)
>bna-miR390b	BnaC05g05330D	Leucine-rich repeat transmembrane protein kinase
>bna-miR390b	BnaCnng40710D	Protein of unknown function (DUF295)
>bna-miR390b	BnaCnng77670D	growth-regulating factor 8 (GRF8)
>bna-miR390c	BnaA03g28440D	receptor like protein 46 (RLP46)
>bna-miR390c	BnaA03g33180D	growth-regulating factor 5 (GRF5)
>bna-miR390c	BnaA05g18490D	Leucine-rich receptor-like protein kinase family protein
>bna-miR390c	BnaA06g04160D	Leucine-rich repeat transmembrane protein kinase
>bna-miR390c	BnaA07g14240D	RHOMBOID-like 1 (RBL1)
>bna-miR390c	BnaC01g15970D	growth-regulating factor 8 (GRF8)
>bna-miR390c	BnaC01g37700D	BRI1-like 3 (BRL3)
>bna-miR390c	BnaC03g33570D	receptor like protein 46 (RLP46)
>bna-miR390c	BnaC05g05330D	Leucine-rich repeat transmembrane protein kinase
>bna-miR390c	BnaCnng40710D	Protein of unknown function (DUF295)
>bna-miR390c	BnaCnng77670D	growth-regulating factor 8 (GRF8)
>bna-miR393	BnaA01g23600D	basic helix-loop-helix (bHLH) DNA-binding superfamily protein
>bna-miR393	BnaA02g28290D	auxin signaling F-box 2 (AFB2)
>bna-miR393	BnaA03g25790D	GRR1-like protein 1 (GRH1)
>bna-miR393	BnaA05g16460D	membrane protein, putative
>bna-miR393	BnaA06g05730D	unknown protein
>bna-miR393	BnaA07g19520D	TRANSPORT INHIBITOR RESPONSE 1 (TIR1)
>bna-miR393	BnaA08g07080D	Eukaryotic aspartyl protease family protein
>bna-miR393	BnaA08g24570D	auxin signaling F-box 3 (AFB3)
>bna-miR393	BnaA09g01370D	GRR1-like protein 1 (GRH1)
>bna-miR393	BnaA09g09210D	Pyridoxal phosphate (PLP)-dependent transferases superfamily protein
>bna-miR393	BnaA09g40340D	TRANSPORT INHIBITOR RESPONSE 1 (TIR1)
>bna-miR393	BnaA09g46830D	auxin signaling F-box 3 (AFB3)
>bna-miR393	BnaA10g09560D	gamete expressed protein 1 (GEX1)
>bna-miR393	BnaC02g36370D	auxin signaling F-box 2 (AFB2)
>bna-miR393	BnaC03g73110D	GRR1-like protein 1 (GRH1)
>bna-miR393	BnaC06g43000D	TRANSPORT INHIBITOR RESPONSE 1 (TIR1)
>bna-miR393	BnaC07g07840D	basic helix-loop-helix (bHLH) DNA-binding superfamily protein
>bna-miR393	BnaC08g15770D	auxin signaling F-box 3 (AFB3)
>bna-miR393	BnaC08g29060D	auxin signaling F-box 3 (AFB3)
>bna-miR393	BnaC08g32660D	TRANSPORT INHIBITOR RESPONSE 1 (TIR1)
>bna-miR393	BnaC08g40890D	auxin signaling F-box 3 (AFB3)
>bna-miR393	BnaC09g00530D	GRR1-like protein 1 (GRH1)
>bna-miR393	BnaC09g09440D	Pyridoxal phosphate (PLP)-dependent transferases superfamily protein
>bna-miR393	BnaC09g18300D	Molybdenum cofactor sulfurase family protein
>bna-miR393	BnaC09g31990D	gamete expressed protein 1 (GEX1)
>bna-miR393	BnaC09g39580D	#N/A
>bna-miR393	BnaCnng29920D	basic helix-loop-helix (bHLH) DNA-binding superfamily protein
>bna-miR393	BnaCnng60850D	TRANSPORT INHIBITOR RESPONSE 1 (TIR1)
>bna-miR394a	BnaA03g59530D	Peptide chain release factor 2
>bna-miR394a	BnaA06g27200D	Transducin/WD40 repeat-like superfamily protein
>bna-miR394a	BnaA07g08860D	Galactose oxidase/kelch repeat superfamily protein
>bna-miR394a	BnaA07g33430D	S-adenosyl-L-methionine-dependent methyltransferases superfamily protein
>bna-miR394a	BnaA09g12550D	DEA(D/H)-box RNA helicase family protein
>bna-miR394a	BnaA09g27990D	Galactose oxidase/kelch repeat superfamily protein
>bna-miR394a	BnaA10g00570D	Tetratricopeptide repeat (TPR)-like superfamily protein
>bna-miR394a	BnaA10g13800D	histone deacetylase 2B (HD2B)
>bna-miR394a	BnaAnng26240D	glutamate receptor 2.5 (GLR2.5)
>bna-miR394a	BnaAnng27520D	high chlorophyll fluorescent 109 (HCF109)
>bna-miR394a	BnaC05g00640D	Tetratricopeptide repeat (TPR)-like superfamily protein
>bna-miR394a	BnaC05g21250D	Galactose oxidase/kelch repeat superfamily protein
>bna-miR394a	BnaC05g42180D	nucleic acid binding
>bna-miR394a	BnaC06g12020D	high chlorophyll fluorescent 109 (HCF109)
>bna-miR394a	BnaC06g29360D	pseudo-response regulator 6 (APRR6)
>bna-miR394a	BnaC06g36440D	glutamate receptor 2.5 (GLR2.5)
>bna-miR394a	BnaC06g37980D	S-adenosyl-L-methionine-dependent methyltransferases superfamily protein
>bna-miR394a	BnaC07g11360D	Galactose oxidase/kelch repeat superfamily protein
>bna-miR394a	BnaC07g42540D	FGGY family of carbohydrate kinase
>bna-miR394a	BnaC09g36350D	histone deacetylase 2B (HD2B)
>bna-miR394a	BnaCnng48150D	Peptide chain release factor 2
>bna-miR394b	BnaA03g59530D	Peptide chain release factor 2
>bna-miR394b	BnaA06g27200D	Transducin/WD40 repeat-like superfamily protein
>bna-miR394b	BnaA07g08860D	Galactose oxidase/kelch repeat superfamily protein
>bna-miR394b	BnaA07g33430D	S-adenosyl-L-methionine-dependent methyltransferases superfamily protein
>bna-miR394b	BnaA09g12550D	DEA(D/H)-box RNA helicase family protein
>bna-miR394b	BnaA09g27990D	Galactose oxidase/kelch repeat superfamily protein
>bna-miR394b	BnaA10g00570D	Tetratricopeptide repeat (TPR)-like superfamily protein
>bna-miR394b	BnaA10g13800D	histone deacetylase 2B (HD2B)
>bna-miR394b	BnaAnng26240D	glutamate receptor 2.5 (GLR2.5)
>bna-miR394b	BnaAnng27520D	high chlorophyll fluorescent 109 (HCF109)
>bna-miR394b	BnaC05g00640D	Tetratricopeptide repeat (TPR)-like superfamily protein
>bna-miR394b	BnaC05g21250D	Galactose oxidase/kelch repeat superfamily protein
>bna-miR394b	BnaC05g42180D	nucleic acid binding
>bna-miR394b	BnaC06g12020D	high chlorophyll fluorescent 109 (HCF109)
>bna-miR394b	BnaC06g29360D	pseudo-response regulator 6 (APRR6)
>bna-miR394b	BnaC06g36440D	glutamate receptor 2.5 (GLR2.5)
>bna-miR394b	BnaC06g37980D	S-adenosyl-L-methionine-dependent methyltransferases superfamily protein
>bna-miR394b	BnaC07g11360D	Galactose oxidase/kelch repeat superfamily protein
>bna-miR394b	BnaC07g42540D	FGGY family of carbohydrate kinase
>bna-miR394b	BnaC09g36350D	histone deacetylase 2B (HD2B)
>bna-miR394b	BnaCnng48150D	Peptide chain release factor 2
>bna-miR395a	BnaA01g19120D	APS3
>bna-miR395a	BnaA01g20160D	Plant invertase/pectin methylesterase inhibitor superfamily
>bna-miR395a	BnaA02g00410D	slufate transporter 2
>bna-miR395a	BnaA02g00420D	slufate transporter 2
>bna-miR395a	BnaA03g36860D	ATP sulfurylase 1 (APS1)
>bna-miR395a	BnaA03g40110D	rRNA processing protein-related
>bna-miR395a	BnaA04g16670D	unknown protein
>bna-miR395a	BnaA05g16830D	ATP sulfurylase 1 (APS1)
>bna-miR395a	BnaA06g33410D	allene oxide cyclase 2 (AOC2)
>bna-miR395a	BnaA06g36560D	APS4
>bna-miR395a	BnaA08g21110D	slufate transporter 2
>bna-miR395a	BnaA10g22050D	slufate transporter 2
>bna-miR395a	BnaC01g22950D	APS3
>bna-miR395a	BnaC02g00440D	slufate transporter 2
>bna-miR395a	BnaC03g36380D	D-alanine--D-alanine ligase family
>bna-miR395a	BnaC04g15380D	unknown protein
>bna-miR395a	BnaC04g40010D	unknown protein
>bna-miR395a	BnaC07g17320D	APS4
>bna-miR395a	BnaC07g22900D	allene oxide cyclase 2 (AOC2)
>bna-miR395a	BnaC07g22910D	allene oxide cyclase 2 (AOC2)
>bna-miR395a	BnaC07g29740D	ABC1 family protein
>bna-miR395a	BnaC07g31170D	rRNA processing protein-related
>bna-miR395a	BnaC09g46440D	slufate transporter 2
>bna-miR395a	BnaCnng24340D	laccase 7 (LAC7)
>bna-miR395a	BnaCnng62800D	ATP sulfurylase 1 (APS1)
>bna-miR395a	BnaCnng76690D	allene oxide cyclase 2 (AOC2)
>bna-miR395b	BnaA01g19120D	APS3
>bna-miR395b	BnaA01g20160D	Plant invertase/pectin methylesterase inhibitor superfamily
>bna-miR395b	BnaA02g00410D	slufate transporter 2
>bna-miR395b	BnaA02g00420D	slufate transporter 2
>bna-miR395b	BnaA03g36860D	ATP sulfurylase 1 (APS1)
>bna-miR395b	BnaA03g40110D	rRNA processing protein-related
>bna-miR395b	BnaA04g16670D	unknown protein
>bna-miR395b	BnaA05g16830D	ATP sulfurylase 1 (APS1)
>bna-miR395b	BnaA06g33410D	allene oxide cyclase 2 (AOC2)
>bna-miR395b	BnaA06g36560D	APS4
>bna-miR395b	BnaA08g21110D	slufate transporter 2
>bna-miR395b	BnaA10g22050D	slufate transporter 2
>bna-miR395b	BnaC01g22950D	APS3
>bna-miR395b	BnaC02g00440D	slufate transporter 2
>bna-miR395b	BnaC03g36380D	D-alanine--D-alanine ligase family
>bna-miR395b	BnaC04g15380D	unknown protein
>bna-miR395b	BnaC04g40010D	unknown protein
>bna-miR395b	BnaC07g17320D	APS4
>bna-miR395b	BnaC07g22900D	allene oxide cyclase 2 (AOC2)
>bna-miR395b	BnaC07g22910D	allene oxide cyclase 2 (AOC2)
>bna-miR395b	BnaC07g29740D	ABC1 family protein
>bna-miR395b	BnaC07g31170D	rRNA processing protein-related
>bna-miR395b	BnaC09g46440D	slufate transporter 2
>bna-miR395b	BnaCnng24340D	laccase 7 (LAC7)
>bna-miR395b	BnaCnng62800D	ATP sulfurylase 1 (APS1)
>bna-miR395b	BnaCnng76690D	allene oxide cyclase 2 (AOC2)
>bna-miR395c	BnaA01g19120D	APS3
>bna-miR395c	BnaA01g20160D	Plant invertase/pectin methylesterase inhibitor superfamily
>bna-miR395c	BnaA02g00410D	slufate transporter 2
>bna-miR395c	BnaA02g00420D	slufate transporter 2
>bna-miR395c	BnaA03g36860D	ATP sulfurylase 1 (APS1)
>bna-miR395c	BnaA03g40110D	rRNA processing protein-related
>bna-miR395c	BnaA04g16670D	unknown protein
>bna-miR395c	BnaA05g16830D	ATP sulfurylase 1 (APS1)
>bna-miR395c	BnaA06g33410D	allene oxide cyclase 2 (AOC2)
>bna-miR395c	BnaA06g36560D	APS4
>bna-miR395c	BnaA08g21110D	slufate transporter 2
>bna-miR395c	BnaA10g22050D	slufate transporter 2
>bna-miR395c	BnaC01g22950D	APS3
>bna-miR395c	BnaC02g00440D	slufate transporter 2
>bna-miR395c	BnaC03g36380D	D-alanine--D-alanine ligase family
>bna-miR395c	BnaC04g15380D	unknown protein
>bna-miR395c	BnaC04g40010D	unknown protein
>bna-miR395c	BnaC07g17320D	APS4
>bna-miR395c	BnaC07g22900D	allene oxide cyclase 2 (AOC2)
>bna-miR395c	BnaC07g22910D	allene oxide cyclase 2 (AOC2)
>bna-miR395c	BnaC07g29740D	ABC1 family protein
>bna-miR395c	BnaC07g31170D	rRNA processing protein-related
>bna-miR395c	BnaC09g46440D	slufate transporter 2
>bna-miR395c	BnaCnng24340D	laccase 7 (LAC7)
>bna-miR395c	BnaCnng62800D	ATP sulfurylase 1 (APS1)
>bna-miR395c	BnaCnng76690D	allene oxide cyclase 2 (AOC2)
>bna-miR395d	BnaA02g00410D	slufate transporter 2
>bna-miR395d	BnaA02g00420D	slufate transporter 2
>bna-miR395d	BnaA03g36860D	ATP sulfurylase 1 (APS1)
>bna-miR395d	BnaA03g40110D	rRNA processing protein-related
>bna-miR395d	BnaA04g16670D	unknown protein
>bna-miR395d	BnaA05g16830D	ATP sulfurylase 1 (APS1)
>bna-miR395d	BnaA06g36560D	APS4
>bna-miR395d	BnaA08g21110D	slufate transporter 2
>bna-miR395d	BnaA08g24520D	SCREAM 2 (SCRM2)
>bna-miR395d	BnaA10g22050D	slufate transporter 2
>bna-miR395d	BnaC02g00440D	slufate transporter 2
>bna-miR395d	BnaC04g15380D	unknown protein
>bna-miR395d	BnaC04g40010D	unknown protein
>bna-miR395d	BnaC07g17320D	APS4
>bna-miR395d	BnaC09g46440D	slufate transporter 2
>bna-miR395d	BnaCnng62800D	ATP sulfurylase 1 (APS1)
>bna-miR395e	BnaA02g00410D	slufate transporter 2
>bna-miR395e	BnaA02g00420D	slufate transporter 2
>bna-miR395e	BnaA03g36860D	ATP sulfurylase 1 (APS1)
>bna-miR395e	BnaA03g40110D	rRNA processing protein-related
>bna-miR395e	BnaA04g16670D	unknown protein
>bna-miR395e	BnaA05g16830D	ATP sulfurylase 1 (APS1)
>bna-miR395e	BnaA06g36560D	APS4
>bna-miR395e	BnaA08g21110D	slufate transporter 2
>bna-miR395e	BnaA08g24520D	SCREAM 2 (SCRM2)
>bna-miR395e	BnaA10g22050D	slufate transporter 2
>bna-miR395e	BnaC02g00440D	slufate transporter 2
>bna-miR395e	BnaC04g15380D	unknown protein
>bna-miR395e	BnaC04g40010D	unknown protein
>bna-miR395e	BnaC07g17320D	APS4
>bna-miR395e	BnaC09g46440D	slufate transporter 2
>bna-miR395e	BnaCnng62800D	ATP sulfurylase 1 (APS1)
>bna-miR395f	BnaA02g00410D	slufate transporter 2
>bna-miR395f	BnaA02g00420D	slufate transporter 2
>bna-miR395f	BnaA03g36860D	ATP sulfurylase 1 (APS1)
>bna-miR395f	BnaA03g40110D	rRNA processing protein-related
>bna-miR395f	BnaA04g16670D	unknown protein
>bna-miR395f	BnaA05g16830D	ATP sulfurylase 1 (APS1)
>bna-miR395f	BnaA06g36560D	APS4
>bna-miR395f	BnaA08g21110D	slufate transporter 2
>bna-miR395f	BnaA08g24520D	SCREAM 2 (SCRM2)
>bna-miR395f	BnaA10g22050D	slufate transporter 2
>bna-miR395f	BnaC02g00440D	slufate transporter 2
>bna-miR395f	BnaC04g15380D	unknown protein
>bna-miR395f	BnaC04g40010D	unknown protein
>bna-miR395f	BnaC07g17320D	APS4
>bna-miR395f	BnaC09g46440D	slufate transporter 2
>bna-miR395f	BnaCnng62800D	ATP sulfurylase 1 (APS1)
>bna-miR396a	BnaA01g20770D	embryo defective 1796 (emb1796)
>bna-miR396a	BnaA01g26610D	AGAMOUS-like 103 (AGL103)
>bna-miR396a	BnaA01g27000D	B-S glucosidase 44 (BGLU44)
>bna-miR396a	BnaA02g14110D	magnesium ion binding
>bna-miR396a	BnaA02g31430D	Cam-binding protein 60-like G (CBP60G)
>bna-miR396a	BnaA02g36670D	Tetratricopeptide repeat (TPR)-like superfamily protein
>bna-miR396a	BnaA03g05760D	structural maintenance of chromosomes 5 (SMC5)
>bna-miR396a	BnaA03g10210D	biotin auxotroph 1 (BIO1)
>bna-miR396a	BnaA03g15990D	Protein phosphatase 2C family protein
>bna-miR396a	BnaA03g16820D	don-glucosyltransferase 1 (DOGT1)
>bna-miR396a	BnaA03g27290D	Ribosomal protein L13 family protein
>bna-miR396a	BnaA03g30060D	Actin-binding FH2 (formin homology 2) family protein
>bna-miR396a	BnaA03g40200D	atypical CYS HIS rich thioredoxin 5 (ACHT5)
>bna-miR396a	BnaA04g16850D	GRAS family transcription factor
>bna-miR396a	BnaA04g23490D	Rhodanese/Cell cycle control phosphatase superfamily protein
>bna-miR396a	BnaA04g29610D	glutathione peroxidase 4 (GPX4)
>bna-miR396a	BnaA05g13510D	TIM50
>bna-miR396a	BnaA05g25350D	FLUORESCENT IN BLUE LIGHT (FLU)
>bna-miR396a	BnaA05g26110D	Plant protein of unknown function (DUF827)
>bna-miR396a	BnaA06g02210D	exocyst subunit exo70 family protein G2 (EXO70G2)
>bna-miR396a	BnaA06g04170D	dessication-induced 1VOC superfamily protein (DSI-1VOC)
>bna-miR396a	BnaA06g05780D	xylem bark cysteine peptidase 3 (XBCP3)
>bna-miR396a	BnaA06g15630D	1-aminocyclopropane-1-carboxylate synthase 9 (ACS9)
>bna-miR396a	BnaA06g28900D	Frigida-like protein
>bna-miR396a	BnaA06g29880D	LOW PSII ACCUMULATION 66 (LPA66)
>bna-miR396a	BnaA06g39560D	unknown protein
>bna-miR396a	BnaA06g39630D	LOW PSII ACCUMULATION 66 (LPA66)
>bna-miR396a	BnaA07g04640D	RNAse E/G-like (RNEE/G)
>bna-miR396a	BnaA07g25110D	TCP1
>bna-miR396a	BnaA07g25420D	P-loop containing nucleoside triphosphate hydrolases superfamily protein
>bna-miR396a	BnaA07g29270D	eukaryotic translation initiation factor SUI1 family protein
>bna-miR396a	BnaA07g33570D	Protein of unknown function (DUF630 and DUF632)
>bna-miR396a	BnaA08g06080D	calmodulin binding
>bna-miR396a	BnaA08g12890D	INVOLVED IN: autophagy
>bna-miR396a	BnaA08g20390D	Domain of unknown function DUF220
>bna-miR396a	BnaA08g25980D	basic helix-loop-helix (bHLH) DNA-binding superfamily protein
>bna-miR396a	BnaA08g28940D	Neutral/alkaline non-lysosomal ceramidase
>bna-miR396a	BnaA09g04190D	embryo defective 1138 (emb1138)
>bna-miR396a	BnaA09g49270D	dessication-induced 1VOC superfamily protein (DSI-1VOC)
>bna-miR396a	BnaA09g54690D	Arabidopsis protein of unknown function (DUF241)
>bna-miR396a	BnaA10g11520D	biotin auxotroph 1 (BIO1)
>bna-miR396a	BnaA10g12860D	Pentatricopeptide repeat (PPR) superfamily protein
>bna-miR396a	BnaA10g18930D	Peroxidase superfamily protein
>bna-miR396a	BnaA10g25120D	Chalcone-flavanone isomerase family protein
>bna-miR396a	BnaAnng30540D	beta-galactosidase 4 (BGAL4)
>bna-miR396a	BnaAnng36500D	ARM repeat superfamily protein
>bna-miR396a	BnaC01g17760D	OSBP(oxysterol binding protein)-related protein 4A (ORP4A)
>bna-miR396a	BnaC01g26020D	embryo defective 1796 (emb1796)
>bna-miR396a	BnaC01g33630D	HAF01
>bna-miR396a	BnaC01g34010D	AGAMOUS-like 103 (AGL103)
>bna-miR396a	BnaC01g34490D	B-S glucosidase 44 (BGLU44)
>bna-miR396a	BnaC01g42880D	atypical CYS HIS rich thioredoxin 5 (ACHT5)
>bna-miR396a	BnaC01g43270D	biotin auxotroph 1 (BIO1)
>bna-miR396a	BnaC02g13680D	Protein of unknown function (DUF630 and DUF632)
>bna-miR396a	BnaC03g12880D	biotin auxotroph 1 (BIO1)
>bna-miR396a	BnaC03g13470D	HEAT SHOCK PROTEIN 81.4 (Hsp81.4)
>bna-miR396a	BnaC03g32290D	Ribosomal protein L13 family protein
>bna-miR396a	BnaC03g67910D	INVOLVED IN: autophagy
>bna-miR396a	BnaC04g06540D	Plant calmodulin-binding protein-related
>bna-miR396a	BnaC04g08390D	UDP-Glycosyltransferase superfamily protein
>bna-miR396a	BnaC04g28980D	Pentatricopeptide repeat (PPR) superfamily protein
>bna-miR396a	BnaC04g42140D	homolog of yeast CDT1 A (CDT1A)
>bna-miR396a	BnaC04g47360D	Rhodanese/Cell cycle control phosphatase superfamily protein
>bna-miR396a	BnaC05g05340D	dessication-induced 1VOC superfamily protein (DSI-1VOC)
>bna-miR396a	BnaC05g07330D	xylem bark cysteine peptidase 3 (XBCP3)
>bna-miR396a	BnaC05g40210D	Plant protein of unknown function (DUF827)
>bna-miR396a	BnaC05g52070D	FLUORESCENT IN BLUE LIGHT (FLU)
>bna-miR396a	BnaC06g04710D	exocyst subunit exo70 family protein G2 (EXO70G2)
>bna-miR396a	BnaC06g05970D	biotin auxotroph 1 (BIO1)
>bna-miR396a	BnaC06g11160D	TIM50
>bna-miR396a	BnaC06g32440D	eukaryotic translation initiation factor SUI1 family protein
>bna-miR396a	BnaC07g34230D	microtubule-associated proteins 70-5 (MAP70-5)
>bna-miR396a	BnaC07g49390D	unknown protein
>bna-miR396a	BnaC07g49920D	atypical CYS HIS rich thioredoxin 5 (ACHT5)
>bna-miR396a	BnaC08g13990D	basic helix-loop-helix (bHLH) DNA-binding superfamily protein
>bna-miR396a	BnaC08g21300D	1-aminocyclopropane-1-carboxylate synthase 9 (ACS9)
>bna-miR396a	BnaC08g47670D	calmodulin binding
>bna-miR396a	BnaC09g03600D	embryo defective 1138 (emb1138)
>bna-miR396a	BnaC09g31510D	#N/A
>bna-miR396a	BnaC09g32740D	biotin auxotroph 1 (BIO1)
>bna-miR396a	BnaCnng00540D	RNAse E/G-like (RNEE/G)
>bna-miR396a	BnaCnng18110D	Pentatricopeptide repeat (PPR) superfamily protein
>bna-miR396a	BnaCnng25120D	Tetratricopeptide repeat (TPR)-like superfamily protein
>bna-miR396a	BnaCnng32560D	Domain of unknown function DUF220
>bna-miR396a	BnaCnng48230D	NAD(P)-binding Rossmann-fold superfamily protein
>bna-miR396a	BnaCnng67730D	Transcription initiation factor IIF, beta subunit
>bna-miR397a	BnaA01g04790D	FUNCTIONS IN: carbohydrate binding
>bna-miR397a	BnaA02g06580D	laccase 17 (LAC17)
>bna-miR397a	BnaA04g21810D	IRREGULAR XYLEM 12 (IRX12)
>bna-miR397a	BnaA04g22810D	delta1-pyrroline-5-carboxylate synthase 1 (P5CS1)
>bna-miR397a	BnaA05g05760D	delta1-pyrroline-5-carboxylate synthase 1 (P5CS1)
>bna-miR397a	BnaA05g06610D	IRREGULAR XYLEM 12 (IRX12)
>bna-miR397a	BnaA05g13050D	laccase 2 (LAC2)
>bna-miR397a	BnaA08g21540D	Phosphofructokinase family protein
>bna-miR397a	BnaAnng18410D	laccase 11 (LAC11)
>bna-miR397a	BnaC02g03260D	laccase 11 (LAC11)
>bna-miR397a	BnaC04g05620D	delta1-pyrroline-5-carboxylate synthase 1 (P5CS1)
>bna-miR397a	BnaC04g07220D	IRREGULAR XYLEM 12 (IRX12)
>bna-miR397a	BnaC04g45660D	IRREGULAR XYLEM 12 (IRX12)
>bna-miR397a	BnaC04g54790D	laccase 2 (LAC2)
>bna-miR397a	BnaC08g19600D	Phosphofructokinase family protein
>bna-miR397a	BnaC09g34170D	laccase 16 (LAC16)
>bna-miR397b	BnaA01g04790D	FUNCTIONS IN: carbohydrate binding
>bna-miR397b	BnaA02g06580D	laccase 17 (LAC17)
>bna-miR397b	BnaA04g21810D	IRREGULAR XYLEM 12 (IRX12)
>bna-miR397b	BnaA04g22810D	delta1-pyrroline-5-carboxylate synthase 1 (P5CS1)
>bna-miR397b	BnaA05g05760D	delta1-pyrroline-5-carboxylate synthase 1 (P5CS1)
>bna-miR397b	BnaA05g06610D	IRREGULAR XYLEM 12 (IRX12)
>bna-miR397b	BnaA05g13050D	laccase 2 (LAC2)
>bna-miR397b	BnaA08g21540D	Phosphofructokinase family protein
>bna-miR397b	BnaAnng18410D	laccase 11 (LAC11)
>bna-miR397b	BnaC02g03260D	laccase 11 (LAC11)
>bna-miR397b	BnaC04g05620D	delta1-pyrroline-5-carboxylate synthase 1 (P5CS1)
>bna-miR397b	BnaC04g07220D	IRREGULAR XYLEM 12 (IRX12)
>bna-miR397b	BnaC04g45660D	IRREGULAR XYLEM 12 (IRX12)
>bna-miR397b	BnaC04g54790D	laccase 2 (LAC2)
>bna-miR397b	BnaC08g19600D	Phosphofructokinase family protein
>bna-miR397b	BnaC09g34170D	laccase 16 (LAC16)
>bna-miR399a	BnaA04g13460D	putative pentacyclic triterpene synthase 3 (PEN3)
>bna-miR399a	BnaA05g18880D	Protein kinase protein with adenine nucleotide alpha hydrolases-like domain
>bna-miR399a	BnaA07g14810D	Small GTP-binding protein
>bna-miR399a	BnaC03g76870D	FD
>bna-miR399a	BnaCnng11050D	GTP-binding family protein
>bna-miR399b	BnaA04g13460D	putative pentacyclic triterpene synthase 3 (PEN3)
>bna-miR399b	BnaA05g18880D	Protein kinase protein with adenine nucleotide alpha hydrolases-like domain
>bna-miR399b	BnaA07g14810D	Small GTP-binding protein
>bna-miR399b	BnaC03g76870D	FD
>bna-miR399b	BnaCnng11050D	GTP-binding family protein
>bna-miR403	BnaA03g18330D	SPLAYED (SYD)
>bna-miR403	BnaC08g40030D	Restriction endonuclease, type II-like superfamily protein
>bna-miR403	BnaC09g11610D	Disease resistance protein (TIR-NBS-LRR class) family
>bna-miR6029	BnaA05g32360D	exportin 1B (XPO1B)
>bna-miR6029	BnaAnng10120D	Subtilase family protein
>bna-miR6029	BnaAnng14280D	cytochrome P450, family 71, subfamily B, polypeptide 4 (CYP71B4)
>bna-miR6029	BnaC01g03600D	#N/A
>bna-miR6029	BnaC07g18060D	Subtilase family protein
>bna-miR6029	BnaC09g01030D	cytochrome P450, family 71, subfamily B, polypeptide 4 (CYP71B4)
>bna-miR6029	BnaC09g52730D	#N/A
>bna-miR6029	BnaCnng06240D	exportin 1B (XPO1B)
>bna-miR6030	BnaA01g35670D	Disease resistance protein (CC-NBS-LRR class) family
>bna-miR6030	BnaA07g17000D	LRR and NB-ARC domains-containing disease resistance protein
>bna-miR6030	BnaA08g24860D	RESISTANT TO P. SYRINGAE 5 (RPS5)
>bna-miR6030	BnaA08g26400D	ATP binding
>bna-miR6030	BnaA09g10520D	Disease resistance protein (CC-NBS-LRR class) family
>bna-miR6030	BnaA09g46490D	RPS5-like 1 (RFL1)
>bna-miR6030	BnaAnng03870D	RESISTANT TO P. SYRINGAE 5 (RPS5)
>bna-miR6030	BnaC04g20030D	LRR and NB-ARC domains-containing disease resistance protein
>bna-miR6030	BnaC05g09550D	Disease resistance protein (CC-NBS-LRR class) family
>bna-miR6030	BnaC06g40800D	LRR and NB-ARC domains-containing disease resistance protein
>bna-miR6030	BnaC08g15420D	RESISTANT TO P. SYRINGAE 5 (RPS5)
>bna-miR6030	BnaC08g15510D	Disease resistance protein (CC-NBS-LRR class) family
>bna-miR6030	BnaC08g21550D	RESISTANT TO P. SYRINGAE 5 (RPS5)
>bna-miR6030	BnaC08g40560D	RPS5-like 1 (RFL1)
>bna-miR6030	BnaC08g41330D	RPS5-like 1 (RFL1)
>bna-miR6030	BnaC08g41340D	Disease resistance protein (CC-NBS-LRR class) family
>bna-miR6030	BnaC08g41420D	LRR and NB-ARC domains-containing disease resistance protein
>bna-miR6030	BnaC08g41710D	Disease resistance protein (CC-NBS-LRR class) family
>bna-miR6030	BnaC08g48650D	RESISTANT TO P. SYRINGAE 5 (RPS5)
>bna-miR6030	BnaC09g10770D	Disease resistance protein (CC-NBS-LRR class) family
>bna-miR6030	BnaCnng20410D	LRR and NB-ARC domains-containing disease resistance protein
>bna-miR6030	BnaCnng64090D	RESISTANT TO P. SYRINGAE 5 (RPS5)
>bna-miR6030	BnaUnng00420D	Disease resistance protein (CC-NBS-LRR class) family
>bna-miR6030	BnaUnng00640D	LRR and NB-ARC domains-containing disease resistance protein
>bna-miR6032	BnaA02g16060D	ELF4-like 2 (ELF4-L2)
>bna-miR6032	BnaA03g26360D	MUTS homolog 6 (MSH6)
>bna-miR6032	BnaA03g38670D	APS kinase (APK)
>bna-miR6032	BnaA04g17920D	Pleckstrin homology (PH) domain-containing protein
>bna-miR6032	BnaA08g03570D	pectin methylesterase inhibitor 1 (PMEI1)
>bna-miR6032	BnaAnng39740D	gamma subunit of Mt ATP synthase (ATP3)
>bna-miR6032	BnaC02g21500D	U3 ribonucleoprotein (Utp) family protein
>bna-miR6032	BnaC03g31100D	MUTS homolog 6 (MSH6)
>bna-miR6032	BnaC04g41530D	Pleckstrin homology (PH) domain-containing protein
>bna-miR6032	BnaC06g37030D	gamma subunit of Mt ATP synthase (ATP3)
>bna-miR6032	BnaC06g37040D	EMBRYONIC FACTOR1 (FAC1)
>bna-miR6032	BnaC07g02170D	RING/FYVE/PHD zinc finger superfamily protein
>bna-miR6032	BnaC08g03920D	pectin methylesterase inhibitor 1 (PMEI1)
>bna-miR6034	BnaA01g30150D	histone acetyltransferase of the CBP family 5 (HAC5)
>bna-miR6034	BnaA03g12120D	Mitochondrial glycoprotein family protein
>bna-miR6034	BnaA09g42720D	ubiquitin-specific protease 3 (UBP3)
>bna-miR6034	BnaA09g44240D	flavin-dependent monooxygenase 1 (FMO1)
>bna-miR6034	BnaA10g10850D	Lactate/malate dehydrogenase family protein
>bna-miR6034	BnaC03g35490D	Pectin lyase-like superfamily protein
>bna-miR6034	BnaC03g61300D	ubiquitin-specific protease 4 (UBP4)
>bna-miR6034	BnaC08g35200D	ubiquitin-specific protease 3 (UBP3)
>bna-miR6034	BnaC09g33250D	Lactate/malate dehydrogenase family protein
>bna-miR6034	BnaCnng54980D	#N/A
>bna-miR6035	BnaA01g30730D	retinoblastoma-related 1 (RBR1)
>bna-miR6035	BnaA03g46920D	Pectin lyase-like superfamily protein
>bna-miR6035	BnaA04g08260D	unknown protein
>bna-miR6035	BnaA04g11350D	Disease resistance protein (TIR-NBS-LRR class) family
>bna-miR6035	BnaA09g06500D	Pectin lyase-like superfamily protein
>bna-miR6035	BnaA09g44060D	ACC oxidase 1 (ACO1)
>bna-miR6035	BnaAnng38310D	type one serine/threonine protein phosphatase 2 (TOPP2)
>bna-miR6035	BnaC01g22080D	agenet domain-containing protein
>bna-miR6035	BnaC02g45500D	#N/A
>bna-miR6035	BnaC03g56150D	type one serine/threonine protein phosphatase 2 (TOPP2)
>bna-miR6035	BnaC03g74840D	Pectin lyase-like superfamily protein
>bna-miR6035	BnaC04g30420D	unknown protein
>bna-miR6035	BnaC04g30570D	Protein with RING/U-box and TRAF-like domains
>bna-miR6035	BnaC05g24450D	#N/A
>bna-miR6035	BnaC07g39100D	Pectin lyase-like superfamily protein
>bna-miR6035	BnaC09g15820D	#N/A
>bna-miR6035	BnaC09g25350D	Nucleic acid-binding, OB-fold-like protein
>bna-miR6035	BnaCnng15740D	Pectin lyase-like superfamily protein
>bna-miR6035	BnaCnng22930D	retinoblastoma-related 1 (RBR1)
>bna-miR6035	BnaCnng23430D	#N/A
>bna-miR6035	BnaUnng00480D	Disease resistance protein (TIR-NBS-LRR class) family
>bna-miR824	BnaA01g02900D	AGAMOUS-like 16 (AGL16)
>bna-miR824	BnaA03g23210D	Leucine-rich repeat protein kinase family protein
>bna-miR824	BnaA03g23220D	Leucine-rich repeat protein kinase family protein
>bna-miR824	BnaA03g48940D	P-loop containing nucleoside triphosphate hydrolases superfamily protein
>bna-miR824	BnaA03g51000D	AGAMOUS-like 16 (AGL16)
>bna-miR824	BnaA04g12430D	HXXXD-type acyl-transferase family protein
>bna-miR824	BnaC01g04170D	AGAMOUS-like 16 (AGL16)
>bna-miR824	BnaC02g24290D	PBS1-like 1 (PBL1)
>bna-miR824	BnaC04g43980D	Protein kinase superfamily protein
>bna-miR824	BnaC04g56190D	HXXXD-type acyl-transferase family protein
>bna-miR824	BnaC06g03960D	Aminotransferase-like, plant mobile domain family protein
>bna-miR824	BnaC07g18570D	GLIOMAS 41 (GAS41)
>bna-miR824	BnaC07g41150D	P-loop containing nucleoside triphosphate hydrolases superfamily protein
>bna-miR824	BnaC07g44870D	AGAMOUS-like 16 (AGL16)
>bna-miR824	BnaC09g49630D	Disease resistance protein (TIR-NBS-LRR class) family
>bna-miR860	BnaC03g75880D	SWAP (Suppressor-of-White-APricot)/surp RNA-binding domain-containing protein
