# Supplementary material for: Identification of Rapeseed MicroRNAs Involved in Early Stage Seed Germination under Salt and Drought Stresses
Source: Front Plant Sci. 2016 May 13;7:658. doi: 10.3389/fpls.2016.00658 (PMC4865509; doi:10.3389/fpls.2016.00658)
Supplement: Table S10 — Predicted targets of novel miRNAs in the CK, D, and S libraries. [file Table10.XLSX]

## Sheet: Sheet1
#miRNA_name	target_name	Annotation for targets
>novel_mir_1	BnaAnng13860D	oligopeptide transporter 1 (OPT6)
>novel_mir_1	BnaC01g20380D	oligopeptide transporter 1 (OPT6)
>novel_mir_10	BnaC04g00550D	Protein of unknown function (DUF3754)
>novel_mir_100	BnaA06g23050D	farnesylcysteine lyase (FCLY)
>novel_mir_100	BnaC08g09050D	SHOOT GRAVITROPISM 2 (SGR2)
>novel_mir_100	BnaCnng17500D	FUNCTIONS IN: sequence-specific DNA binding transcription factor activity
>novel_mir_102	BnaA01g07010D	pathogenesis related homeodomain protein A (PRHA)
>novel_mir_102	BnaA08g02610D	elongator protein 2 (ELP2)
>novel_mir_102	BnaA10g01360D	cellulose synthase-like D5 (CSLD5)
>novel_mir_103	BnaA05g27210D	ubiquitin-specific protease 13 (UBP13)
>novel_mir_103	BnaA09g11120D	pentatricopeptide (PPR) repeat-containing protein
>novel_mir_103	BnaC03g67260D	YUCCA 1 (YUC1)
>novel_mir_103	BnaC04g20450D	pentatricopeptide (PPR) repeat-containing protein
>novel_mir_103	BnaC09g11440D	pentatricopeptide (PPR) repeat-containing protein
>novel_mir_103	BnaCnng74730D	YUCCA 1 (YUC1)
>novel_mir_104	BnaA07g20310D	Uncharacterized conserved protein (DUF2358)
>novel_mir_104	BnaA08g03570D	pectin methylesterase inhibitor 1 (PMEI1)
>novel_mir_104	BnaC01g04900D	ADR1-like 1 (ADR1-L1)
>novel_mir_104	BnaC03g74180D	cell division cycle 45 (CDC45)
>novel_mir_104	BnaC08g03920D	pectin methylesterase inhibitor 1 (PMEI1)
>novel_mir_105	BnaA01g15260D	unknown
>novel_mir_105	BnaA03g14360D	cell division cycle 48C (CDC48C)
>novel_mir_105	BnaC03g65080D	Bifunctional inhibitor/lipid-transfer protein/seed storage 2S albumin superfamily protein
>novel_mir_105	BnaC07g07220D	unknown protein
>novel_mir_105	BnaC08g10060D	unknown
>novel_mir_105	BnaUnng00950D	unknown
>novel_mir_106	BnaA02g20190D	ralf-like 18 (RALFL18)
>novel_mir_107	BnaA01g22910D	pentatricopeptide repeat 336 (PPR336)
>novel_mir_107	BnaC01g29970D	pentatricopeptide repeat 336 (PPR336)
>novel_mir_107	BnaC06g19430D	INVOLVED IN: biological_process unknown
>novel_mir_107	BnaC09g49780D	arginine-tRNA protein transferase 1 (ATE1)
>novel_mir_107	BnaCnng33900D	PR5-like receptor kinase (PR5K)
>novel_mir_108	BnaA02g14580D	Squamosa promoter-binding protein-like (SBP domain) transcription factor family protein
>novel_mir_108	BnaA03g00060D	unknown
>novel_mir_108	BnaA04g24340D	squamosa promoter binding protein-like 9 (SPL9)
>novel_mir_108	BnaA04g27550D	squamosa promoter binding protein-like 15 (SPL15)
>novel_mir_108	BnaA05g02680D	squamosa promoter binding protein-like 9 (SPL9)
>novel_mir_108	BnaA06g36780D	squamosa promoter binding protein-like 2 (SPL2)
>novel_mir_108	BnaA07g08830D	squamosa promoter binding protein-like 10 (SPL10)
>novel_mir_108	BnaA07g08840D	squamosa promoter-like 11 (SPL11)
>novel_mir_108	BnaA07g17550D	squamosa promoter binding protein-like 15 (SPL15)
>novel_mir_108	BnaA07g27730D	Squamosa promoter-binding protein-like (SBP domain) transcription factor family protein
>novel_mir_108	BnaA09g16340D	squamosa promoter binding protein-like 2 (SPL2)
>novel_mir_108	BnaA09g27960D	squamosa promoter-like 11 (SPL11)
>novel_mir_108	BnaA10g09930D	Concanavalin A-like lectin protein kinase family protein
>novel_mir_108	BnaA10g10680D	F-box/RNI-like/FBD-like domains-containing protein
>novel_mir_108	BnaAnng25050D	squamosa promoter binding protein-like 10 (SPL10)
>novel_mir_108	BnaC02g13350D	SWAP (Suppressor-of-White-APricot)/surp domain-containing protein
>novel_mir_108	BnaC02g14000D	Squamosa promoter-binding protein-like (SBP domain) transcription factor family protein
>novel_mir_108	BnaC02g19100D	Squamosa promoter-binding protein-like (SBP domain) transcription factor family protein
>novel_mir_108	BnaC02g32580D	Nucleic acid-binding proteins superfamily
>novel_mir_108	BnaC02g48750D	unknown
>novel_mir_108	BnaC03g57620D	squamosa promoter binding protein-like 10 (SPL10)
>novel_mir_108	BnaC04g02520D	squamosa promoter binding protein-like 9 (SPL9)
>novel_mir_108	BnaC04g23930D	squamosa promoter binding protein-like 15 (SPL15)
>novel_mir_108	BnaC04g48150D	squamosa promoter binding protein-like 9 (SPL9)
>novel_mir_108	BnaC05g21270D	squamosa promoter-like 11 (SPL11)
>novel_mir_108	BnaC05g21280D	squamosa promoter binding protein-like 10 (SPL10)
>novel_mir_108	BnaC06g16200D	squamosa promoter binding protein-like 15 (SPL15)
>novel_mir_108	BnaC07g11380D	squamosa promoter-like 11 (SPL11)
>novel_mir_108	BnaC07g11390D	squamosa promoter binding protein-like 10 (SPL10)
>novel_mir_108	BnaC07g17030D	squamosa promoter binding protein-like 2 (SPL2)
>novel_mir_108	BnaC09g17430D	squamosa promoter binding protein-like 2 (SPL2)
>novel_mir_108	BnaC09g27080D	Squamosa promoter-binding protein-like (SBP domain) transcription factor family protein
>novel_mir_108	BnaCnng15430D	F-box/RNI-like/FBD-like domains-containing protein
>novel_mir_108	BnaCnng61400D	Squamosa promoter-binding protein-like (SBP domain) transcription factor family protein
>novel_mir_109	BnaA07g21460D	unknown protein
>novel_mir_109	BnaA09g16720D	Protein of unknown function (DUF579)
>novel_mir_109	BnaA09g32350D	transmembrane protein G1P-related 1 (TG1)
>novel_mir_109	BnaC01g26840D	AUXIN RESISTANT 4 (AXR4)
>novel_mir_109	BnaC02g48930D	Phosphatidic acid phosphatase (PAP2) family protein
>novel_mir_109	BnaC03g26080D	Ribosomal protein L7Ae/L30e/S12e/Gadd45 family protein
>novel_mir_109	BnaC03g45740D	Protein of unknown function (DUF579)
>novel_mir_109	BnaC06g21930D	unknown protein
>novel_mir_109	BnaC07g35340D	unknown
>novel_mir_109	BnaC08g23120D	transmembrane protein G1P-related 1 (TG1)
>novel_mir_11	BnaA01g34230D	RPOC1
>novel_mir_11	BnaA03g23770D	F-box family protein-related
>novel_mir_11	BnaA04g21900D	ammonium transporter 2 (AMT2)
>novel_mir_11	BnaC03g22480D	TBL30
>novel_mir_11	BnaC04g38000D	RPOC1
>novel_mir_11	BnaC04g56650D	ammonium transporter 2 (AMT2)
>novel_mir_11	BnaC07g10140D	Target SNARE coiled-coil domain protein
>novel_mir_11	BnaC09g15020D	NB-ARC domain-containing disease resistance protein
>novel_mir_110	BnaA02g15910D	Kunitz family trypsin and protease inhibitor protein
>novel_mir_111	BnaA02g22970D	unknown
>novel_mir_111	BnaA02g30560D	3-ketoacyl-CoA synthase 21 (KCS21)
>novel_mir_111	BnaA02g33240D	carboxyesterase 20 (CXE20)
>novel_mir_111	BnaA03g14920D	Ribonuclease H-like superfamily protein
>novel_mir_111	BnaA06g30060D	RING/U-box superfamily protein
>novel_mir_111	BnaA10g00040D	homolog of asparagine-linked glycosylation 12 (ALG12)
>novel_mir_111	BnaC02g38930D	3-ketoacyl-CoA synthase 21 (KCS21)
>novel_mir_111	BnaC03g03550D	Transducin/WD40 repeat-like superfamily protein
>novel_mir_111	BnaC05g00060D	homolog of asparagine-linked glycosylation 12 (ALG12)
>novel_mir_111	BnaCnng09180D	homolog of asparagine-linked glycosylation 12 (ALG12)
>novel_mir_114	BnaA01g02880D	aldehyde dehydrogenase 3I1 (ALDH3I1)
>novel_mir_114	BnaA01g33780D	Disease resistance protein (TIR-NBS-LRR class) family
>novel_mir_114	BnaA02g15060D	MAK16 protein-related
>novel_mir_114	BnaA03g03260D	Disease resistance protein (TIR-NBS-LRR class)
>novel_mir_114	BnaA03g03270D	Disease resistance protein (TIR-NBS-LRR class)
>novel_mir_114	BnaA03g03830D	Disease resistance protein (TIR-NBS-LRR class)
>novel_mir_114	BnaA03g15800D	ARM repeat superfamily protein
>novel_mir_114	BnaA03g31720D	DnaJ domain
>novel_mir_114	BnaA03g45040D	Disease resistance protein (TIR-NBS-LRR class)
>novel_mir_114	BnaA03g56180D	Disease resistance protein (TIR-NBS-LRR class) family
>novel_mir_114	BnaA07g13740D	NCRK
>novel_mir_114	BnaA07g23770D	MAK16 protein-related
>novel_mir_114	BnaA07g24260D	Disease resistance protein (TIR-NBS-LRR class) family
>novel_mir_114	BnaA07g29860D	Methylthiotransferase
>novel_mir_114	BnaA08g10100D	Disease resistance protein (TIR-NBS-LRR class)
>novel_mir_114	BnaA08g15560D	Disease resistance protein (TIR-NBS-LRR class)
>novel_mir_114	BnaA09g16680D	Disease resistance protein (TIR-NBS-LRR class)
>novel_mir_114	BnaA10g03540D	basic helix-loop-helix (bHLH) DNA-binding superfamily protein
>novel_mir_114	BnaAnng17540D	NAD kinase 1 (NADK1)
>novel_mir_114	BnaC01g40270D	Disease resistance protein (TIR-NBS-LRR class) family
>novel_mir_114	BnaC01g40280D	Disease resistance protein (TIR-NBS-LRR class) family
>novel_mir_114	BnaC02g20050D	MAK16 protein-related
>novel_mir_114	BnaC03g04690D	Disease resistance protein (TIR-NBS-LRR class)
>novel_mir_114	BnaC03g05380D	Disease resistance protein (TIR-NBS-LRR class)
>novel_mir_114	BnaC03g12220D	Disease resistance protein (TIR-NBS-LRR class) family
>novel_mir_114	BnaC03g61620D	Disease resistance protein (TIR-NBS-LRR class)
>novel_mir_114	BnaC03g61670D	Disease resistance protein (TIR-NBS-LRR class)
>novel_mir_114	BnaC03g61680D	Disease resistance protein (TIR-NBS-LRR class) family
>novel_mir_114	BnaC03g62020D	Disease resistance protein (TIR-NBS-LRR class) family
>novel_mir_114	BnaC03g76220D	Disease resistance protein (TIR-NBS-LRR class) family
>novel_mir_114	BnaC04g16010D	NCRK
>novel_mir_114	BnaC04g54900D	unknown
>novel_mir_114	BnaC05g03920D	basic helix-loop-helix (bHLH) DNA-binding superfamily protein
>novel_mir_114	BnaC05g03980D	basic helix-loop-helix (bHLH) DNA-binding superfamily protein
>novel_mir_114	BnaC06g23980D	Disease resistance protein (TIR-NBS-LRR class) family
>novel_mir_114	BnaC06g24580D	MAK16 protein-related
>novel_mir_114	BnaC06g25370D	Disease resistance protein (NBS-LRR class) family
>novel_mir_114	BnaC07g11240D	ARM repeat superfamily protein
>novel_mir_114	BnaC07g37000D	Disease resistance protein (TIR-NBS-LRR class)
>novel_mir_114	BnaC07g37010D	disease resistance protein (TIR-NBS-LRR class), putative
>novel_mir_114	BnaC08g11460D	Disease resistance protein (TIR-NBS-LRR class) family
>novel_mir_114	BnaC08g11510D	Disease resistance protein (TIR-NBS-LRR class) family
>novel_mir_114	BnaC08g11590D	Disease resistance protein (TIR-NBS-LRR class)
>novel_mir_114	BnaC08g36840D	TIFY10A
>novel_mir_114	BnaC09g17030D	Disease resistance protein (TIR-NBS-LRR class) family
>novel_mir_114	BnaC09g51800D	Disease resistance protein (TIR-NBS-LRR class)
>novel_mir_114	BnaCnng11600D	unknown
>novel_mir_114	BnaCnng14160D	Disease resistance protein (TIR-NBS-LRR class) family
>novel_mir_114	BnaCnng24780D	DnaJ domain
>novel_mir_114	BnaCnng40000D	Disease resistance protein (NBS-LRR class) family
>novel_mir_114	BnaCnng76010D	Disease resistance protein (TIR-NBS-LRR class)
>novel_mir_115	BnaA06g25480D	Phosphatidylinositol 3- and 4-kinase family protein with FAT domain
>novel_mir_115	BnaA09g09370D	Phosphatidylinositol 3- and 4-kinase family protein with FAT domain
>novel_mir_115	BnaC06g32780D	sphingoid base hydroxylase 1 (SBH1)
>novel_mir_117	BnaA07g08180D	Dof-type zinc finger DNA-binding family protein
>novel_mir_117	BnaA10g23510D	RING/U-box superfamily protein
>novel_mir_117	BnaC09g48210D	RING/U-box superfamily protein
>novel_mir_117	BnaCnng59160D	purin-rich alpha 1 (PUR ALPHA-1)
>novel_mir_117	BnaCnng72530D	Dof-type zinc finger DNA-binding family protein
>novel_mir_118	BnaA01g36350D	unknown
>novel_mir_118	BnaA01g37000D	unknown
>novel_mir_118	BnaA03g58700D	unknown
>novel_mir_118	BnaA04g00220D	NPL4-like protein 1 (NPL41)
>novel_mir_118	BnaA04g26500D	Bestrophin-like protein
>novel_mir_118	BnaA05g00090D	oxidoreductase, 2OG-Fe(II) oxygenase family protein
>novel_mir_118	BnaA07g22650D	alpha/beta-Hydrolases superfamily protein
>novel_mir_118	BnaA08g04660D	unknown
>novel_mir_118	BnaA08g07140D	unknown
>novel_mir_118	BnaA08g20710D	2-oxoglutarate (2OG) and Fe(II)-dependent oxygenase superfamily protein
>novel_mir_118	BnaA09g05090D	unknown protein
>novel_mir_118	BnaA09g30010D	FUNCTIONS IN: molecular_function unknown
>novel_mir_118	BnaA09g34910D	NAD(P)-binding Rossmann-fold superfamily protein
>novel_mir_118	BnaA09g36980D	Protein kinase superfamily protein
>novel_mir_118	BnaA09g52770D	unknown
>novel_mir_118	BnaC01g33570D	unknown
>novel_mir_118	BnaC02g35390D	unknown
>novel_mir_118	BnaC03g44790D	unknown
>novel_mir_118	BnaC03g75230D	histone deacetylase7 (HDA7)
>novel_mir_118	BnaC04g15060D	unknown
>novel_mir_118	BnaC06g31610D	unknown protein
>novel_mir_118	BnaC07g01010D	unknown
>novel_mir_118	BnaC07g34710D	unknown
>novel_mir_118	BnaC07g43470D	glutamate receptor 2.1 (GLR2.1)
>novel_mir_118	BnaC07g49390D	unknown protein
>novel_mir_118	BnaC08g06110D	2-oxoglutarate (2OG) and Fe(II)-dependent oxygenase superfamily protein
>novel_mir_118	BnaC08g23250D	calmodulin 9 (CAM9)
>novel_mir_118	BnaC08g26120D	NAD(P)-binding Rossmann-fold superfamily protein
>novel_mir_118	BnaC09g12070D	unknown
>novel_mir_118	BnaC09g14440D	unknown
>novel_mir_118	BnaC09g44100D	Cell differentiation, Rcd1-like protein
>novel_mir_118	BnaC09g46290D	helicase domain-containing protein / IBR domain-containing protein / zinc finger protein-related
>novel_mir_118	BnaCnng22370D	unknown
>novel_mir_118	BnaCnng67500D	unknown
>novel_mir_118	BnaCnng70320D	unknown
>novel_mir_118	BnaCnng77620D	unknown
>novel_mir_119	BnaA03g19130D	expansin A8 (EXPA8)
>novel_mir_119	BnaA06g06490D	basic helix-loop-helix (bHLH) DNA-binding superfamily protein
>novel_mir_119	BnaA09g34200D	ROOT GROWTH DEFECTIVE 3 (RGD3)
>novel_mir_119	BnaA09g51190D	Drought-responsive family protein
>novel_mir_119	BnaC07g44120D	lysine-ketoglutarate reductase/saccharopine dehydrogenase bifunctional enzyme
>novel_mir_119	BnaC08g25110D	ROOT GROWTH DEFECTIVE 3 (RGD3)
>novel_mir_12	BnaA01g32270D	ENTH/VHS/GAT family protein
>novel_mir_12	BnaC01g39320D	ENTH/VHS/GAT family protein
>novel_mir_12	BnaCnng21570D	actin-related protein 8 (ARP8)
>novel_mir_120	BnaA08g07590D	Pentatricopeptide repeat (PPR) superfamily protein
>novel_mir_120	BnaC08g08330D	Pentatricopeptide repeat (PPR) superfamily protein
>novel_mir_121	BnaC01g29110D	unknown protein
>novel_mir_121	BnaC02g10920D	phototropin 2 (PHOT2)
>novel_mir_122	BnaA03g21080D	HAIRY MERISTEM 1 (HAM1)
>novel_mir_122	BnaA04g01210D	HAIRY MERISTEM 2 (HAM2)
>novel_mir_122	BnaA07g01720D	GRAS family transcription factor
>novel_mir_122	BnaA07g37990D	HAIRY MERISTEM 1 (HAM1)
>novel_mir_122	BnaA09g31980D	IQ-domain 20 (IQD20)
>novel_mir_122	BnaAnng18540D	HAIRY MERISTEM 3 (HAM3)
>novel_mir_122	BnaAnng18550D	HAIRY MERISTEM 3 (HAM3)
>novel_mir_122	BnaC03g25140D	HAIRY MERISTEM 1 (HAM1)
>novel_mir_122	BnaC04g22080D	HAIRY MERISTEM 2 (HAM2)
>novel_mir_122	BnaC07g03310D	GRAS family transcription factor
>novel_mir_122	BnaC08g22790D	IQ-domain 20 (IQD20)
>novel_mir_122	BnaCnng57010D	HAIRY MERISTEM 1 (HAM1)
>novel_mir_123	BnaA02g06170D	REVOLUTA (REV)
>novel_mir_123	BnaA03g54680D	CONTAINS InterPro DOMAIN/s: Domain of unknown function DUF1985 (InterPro:IPR015410)
>novel_mir_123	BnaA04g20300D	PHABULOSA (PHB)
>novel_mir_123	BnaA05g09120D	PHABULOSA (PHB)
>novel_mir_123	BnaA06g01940D	ATHB-15
>novel_mir_123	BnaA06g18550D	REVOLUTA (REV)
>novel_mir_123	BnaA07g16650D	CONTAINS InterPro DOMAIN/s: Domain of unknown function DUF1985 (InterPro:IPR015410)
>novel_mir_123	BnaA08g01600D	ATHB-15
>novel_mir_123	BnaA08g11980D	homeobox gene 8 (HB-8)
>novel_mir_123	BnaA09g26050D	PHAVOLUTA (PHV)
>novel_mir_123	BnaA10g13520D	REVOLUTA (REV)
>novel_mir_123	BnaAnng30670D	homeobox gene 8 (HB-8)
>novel_mir_123	BnaC02g08140D	CONTAINS InterPro DOMAIN/s: Domain of unknown function DUF1985 (InterPro:IPR015410)
>novel_mir_123	BnaC03g55030D	REVOLUTA (REV)
>novel_mir_123	BnaC03g66860D	homeobox gene 8 (HB-8)
>novel_mir_123	BnaC03g69040D	ATHB-15
>novel_mir_123	BnaC04g10480D	PHABULOSA (PHB)
>novel_mir_123	BnaC05g23470D	PHAVOLUTA (PHV)
>novel_mir_123	BnaC06g05240D	ATHB-15
>novel_mir_123	BnaC09g54340D	REVOLUTA (REV)
>novel_mir_124	BnaA03g46270D	TRICHOME BIREFRINGENCE-LIKE 24 (TBL24)
>novel_mir_124	BnaA08g04850D	Esterase/lipase/thioesterase family protein
>novel_mir_124	BnaC07g38540D	TRICHOME BIREFRINGENCE-LIKE 24 (TBL24)
>novel_mir_126	BnaC02g42920D	Peroxidase superfamily protein
>novel_mir_127	BnaA02g36160D	cation/H+ exchanger 2 (CHX2)
>novel_mir_127	BnaA05g01950D	DHHC-type zinc finger family protein
>novel_mir_127	BnaA06g29260D	Bacterial sec-independent translocation protein mttA/Hcf106
>novel_mir_127	BnaA07g07300D	cation-chloride co-transporter 1 (CCC1)
>novel_mir_127	BnaA07g34880D	cation/H+ exchanger 2 (CHX2)
>novel_mir_127	BnaA09g54250D	SHOOT GRAVITROPISM 2 (SGR2)
>novel_mir_127	BnaC02g13360D	mitogen-activated protein kinase kinase kinase 15 (MAPKKK15)
>novel_mir_127	BnaC02g46690D	cation/H+ exchanger 2 (CHX2)
>novel_mir_127	BnaC03g68130D	unknown protein
>novel_mir_127	BnaC04g52260D	DHHC-type zinc finger family protein
>novel_mir_127	BnaC07g08940D	cation-chloride co-transporter 1 (CCC1)
>novel_mir_127	BnaC07g27450D	Bacterial sec-independent translocation protein mttA/Hcf106
>novel_mir_128	BnaA04g29140D	Fatty acid hydroxylase superfamily
>novel_mir_128	BnaA05g06620D	acetyl Co-enzyme a carboxylase carboxyltransferase alpha subunit (CAC3)
>novel_mir_128	BnaA05g26940D	embryo defective 2738 (emb2738)
>novel_mir_128	BnaC03g06500D	Surfeit locus protein 2 (SURF2)
>novel_mir_13	BnaA03g16730D	calmodulin-like 38 (CML38)
>novel_mir_13	BnaA07g21300D	calmodulin-like 38 (CML38)
>novel_mir_13	BnaC06g21690D	calmodulin-like 38 (CML38)
>novel_mir_13	BnaCnng76780D	calmodulin-like 38 (CML38)
>novel_mir_130	BnaA01g02150D	Plant regulator RWP-RK family protein
>novel_mir_130	BnaA02g20510D	RELA/SPOT homolog 1 (RSH1)
>novel_mir_130	BnaA05g30440D	GPI transamidase component Gpi16 subunit family protein
>novel_mir_130	BnaA07g28530D	SIN3-like 4 (SNL4)
>novel_mir_130	BnaC01g03280D	Plant regulator RWP-RK family protein
>novel_mir_130	BnaC02g28100D	RELA/SPOT homolog 1 (RSH1)
>novel_mir_130	BnaC04g39660D	SUPPRESSOR OF AUXIN RESISTANCE1 (SAR1)
>novel_mir_130	BnaC05g44830D	GPI transamidase component Gpi16 subunit family protein
>novel_mir_130	BnaC09g09680D	P-loop containing nucleoside triphosphate hydrolases superfamily protein
>novel_mir_131	BnaA02g32330D	basic leucine zipper 9 (BZIP9)
>novel_mir_131	BnaC02g41050D	basic leucine zipper 9 (BZIP9)
>novel_mir_131	BnaC08g16050D	unknown
>novel_mir_132	BnaA03g16010D	RNA polymerase I specific transcription initiation factor RRN3 protein
>novel_mir_132	BnaA03g53180D	catalase 2 (CAT2)
>novel_mir_132	BnaA03g55740D	unknown
>novel_mir_132	BnaA09g35280D	ROP (rho of plants) guanine nucleotide exchange factor 6 (ROPGEF6)
>novel_mir_132	BnaA09g47130D	F-box and associated interaction domains-containing protein
>novel_mir_132	BnaC01g24390D	unknown
>novel_mir_132	BnaC03g03590D	unknown
>novel_mir_132	BnaC03g19120D	RNA polymerase I specific transcription initiation factor RRN3 protein
>novel_mir_132	BnaC08g41240D	F-box and associated interaction domains-containing protein
>novel_mir_133	BnaA01g11070D	ZAC
>novel_mir_133	BnaA05g36870D	unknown
>novel_mir_133	BnaA08g11620D	RING/U-box superfamily protein
>novel_mir_133	BnaC05g39070D	cytochrome P450, family 705, subfamily A, polypeptide 19 (CYP705A19)
>novel_mir_134	BnaC02g03360D	embryo sac development arrest 32 (EDA32)
>novel_mir_135	BnaA01g10720D	FAD-binding Berberine family protein
>novel_mir_135	BnaC01g12250D	FAD-binding Berberine family protein
>novel_mir_136	BnaC01g08230D	CONTAINS InterPro DOMAIN/s: Nucleolar 27S pre-rRNA processing, Urb2/Npa2 (InterPro:IPR018849)
>novel_mir_137	BnaA02g36170D	cation/H+ exchanger 2 (CHX2)
>novel_mir_137	BnaA09g12090D	Tetratricopeptide repeat (TPR)-like superfamily protein
>novel_mir_137	BnaC02g46680D	cation/H+ exchanger 2 (CHX2)
>novel_mir_138	BnaA01g07870D	Plant self-incompatibility protein S1 family
>novel_mir_138	BnaA10g19180D	Pectin lyase-like superfamily protein
>novel_mir_138	BnaC07g18060D	Subtilase family protein
>novel_mir_138	BnaC09g42880D	Pectin lyase-like superfamily protein
>novel_mir_139	BnaA02g08500D	F-box/RNI-like/FBD-like domains-containing protein
>novel_mir_139	BnaA03g16050D	disease resistance family protein / LRR family protein
>novel_mir_139	BnaA03g32890D	calmodulin-binding family protein
>novel_mir_139	BnaC01g06620D	unknown
>novel_mir_139	BnaC01g07830D	Leucine-rich repeat protein kinase family protein
>novel_mir_139	BnaC02g25870D	FBD, F-box and Leucine Rich Repeat domains containing protein
>novel_mir_139	BnaC02g44490D	F-box/RNI-like/FBD-like domains-containing protein
>novel_mir_139	BnaC03g09440D	BTB-POZ and MATH domain 1 (BPM1)
>novel_mir_139	BnaC07g27370D	unknown protein
>novel_mir_139	BnaC08g22810D	Arabidopsis protein of unknown function (DUF241)
>novel_mir_139	BnaC09g12630D	Disease resistance protein (TIR-NBS-LRR class) family
>novel_mir_14	BnaA10g28200D	RING/U-box superfamily protein
>novel_mir_14	BnaC06g00470D	RING/U-box superfamily protein
>novel_mir_140	BnaA02g06170D	REVOLUTA (REV)
>novel_mir_140	BnaA04g20300D	PHABULOSA (PHB)
>novel_mir_140	BnaA05g09120D	PHABULOSA (PHB)
>novel_mir_140	BnaA08g11980D	homeobox gene 8 (HB-8)
>novel_mir_140	BnaA09g26050D	PHAVOLUTA (PHV)
>novel_mir_140	BnaA10g13520D	REVOLUTA (REV)
>novel_mir_140	BnaA10g29510D	phosphatidylinositol-speciwc phospholipase C4 (PLC4)
>novel_mir_140	BnaAnng30670D	homeobox gene 8 (HB-8)
>novel_mir_140	BnaC03g66860D	homeobox gene 8 (HB-8)
>novel_mir_140	BnaC04g10480D	PHABULOSA (PHB)
>novel_mir_140	BnaC05g23470D	PHAVOLUTA (PHV)
>novel_mir_140	BnaC09g54340D	REVOLUTA (REV)
>novel_mir_141	BnaA02g17660D	FUNCTIONS IN: molecular_function unknown
>novel_mir_141	BnaA05g30780D	unknown protein
>novel_mir_141	BnaC01g27430D	Ribonuclease H-like superfamily protein
>novel_mir_141	BnaC02g24200D	FUNCTIONS IN: molecular_function unknown
>novel_mir_141	BnaC02g27140D	Ribonuclease H-like superfamily protein
>novel_mir_141	BnaC05g45230D	unknown protein
>novel_mir_141	BnaC06g07670D	unknown
>novel_mir_141	BnaC06g15060D	high cyclic electron flow 1 (HCEF1)
>novel_mir_141	BnaC08g11790D	Protein kinase superfamily protein
>novel_mir_141	BnaC09g15680D	cytochrome P450, family 96, subfamily A, polypeptide 15 (CYP96A15)
>novel_mir_141	BnaCnng30000D	Tetratricopeptide repeat (TPR)-like superfamily protein
>novel_mir_141	BnaCnng61380D	Plant transposase (Ptta/En/Spm family)
>novel_mir_144	BnaA02g14580D	Squamosa promoter-binding protein-like (SBP domain) transcription factor family protein
>novel_mir_144	BnaA03g13580D	Squamosa promoter-binding protein-like (SBP domain) transcription factor family protein
>novel_mir_144	BnaA04g24340D	squamosa promoter binding protein-like 9 (SPL9)
>novel_mir_144	BnaA04g27550D	squamosa promoter binding protein-like 15 (SPL15)
>novel_mir_144	BnaA05g02680D	squamosa promoter binding protein-like 9 (SPL9)
>novel_mir_144	BnaA06g22970D	amino acid permease 4 (AAP4)
>novel_mir_144	BnaA06g36780D	squamosa promoter binding protein-like 2 (SPL2)
>novel_mir_144	BnaA07g08830D	squamosa promoter binding protein-like 10 (SPL10)
>novel_mir_144	BnaA07g08840D	squamosa promoter-like 11 (SPL11)
>novel_mir_144	BnaA07g17550D	squamosa promoter binding protein-like 15 (SPL15)
>novel_mir_144	BnaA07g27730D	Squamosa promoter-binding protein-like (SBP domain) transcription factor family protein
>novel_mir_144	BnaA09g16340D	squamosa promoter binding protein-like 2 (SPL2)
>novel_mir_144	BnaA09g27960D	squamosa promoter-like 11 (SPL11)
>novel_mir_144	BnaA10g09930D	Concanavalin A-like lectin protein kinase family protein
>novel_mir_144	BnaA10g10680D	F-box/RNI-like/FBD-like domains-containing protein
>novel_mir_144	BnaAnng25050D	squamosa promoter binding protein-like 10 (SPL10)
>novel_mir_144	BnaC02g14000D	Squamosa promoter-binding protein-like (SBP domain) transcription factor family protein
>novel_mir_144	BnaC02g19100D	Squamosa promoter-binding protein-like (SBP domain) transcription factor family protein
>novel_mir_144	BnaC03g16490D	Squamosa promoter-binding protein-like (SBP domain) transcription factor family protein
>novel_mir_144	BnaC03g27870D	Squamosa promoter-binding protein-like (SBP domain) transcription factor family protein
>novel_mir_144	BnaC03g50500D	amino acid permease 4 (AAP4)
>novel_mir_144	BnaC03g57620D	squamosa promoter binding protein-like 10 (SPL10)
>novel_mir_144	BnaC04g02520D	squamosa promoter binding protein-like 9 (SPL9)
>novel_mir_144	BnaC04g07270D	chaperone protein dnaJ-related
>novel_mir_144	BnaC04g23930D	squamosa promoter binding protein-like 15 (SPL15)
>novel_mir_144	BnaC04g48150D	squamosa promoter binding protein-like 9 (SPL9)
>novel_mir_144	BnaC05g21270D	squamosa promoter-like 11 (SPL11)
>novel_mir_144	BnaC05g21280D	squamosa promoter binding protein-like 10 (SPL10)
>novel_mir_144	BnaC06g01620D	evolutionarily conserved C-terminal region 7 (ECT7)
>novel_mir_144	BnaC06g16200D	squamosa promoter binding protein-like 15 (SPL15)
>novel_mir_144	BnaC07g11380D	squamosa promoter-like 11 (SPL11)
>novel_mir_144	BnaC07g11390D	squamosa promoter binding protein-like 10 (SPL10)
>novel_mir_144	BnaC07g17030D	squamosa promoter binding protein-like 2 (SPL2)
>novel_mir_144	BnaC09g17430D	squamosa promoter binding protein-like 2 (SPL2)
>novel_mir_144	BnaC09g27080D	Squamosa promoter-binding protein-like (SBP domain) transcription factor family protein
>novel_mir_144	BnaCnng15430D	F-box/RNI-like/FBD-like domains-containing protein
>novel_mir_144	BnaCnng49140D	Trypsin family protein with PDZ domain
>novel_mir_144	BnaCnng61400D	Squamosa promoter-binding protein-like (SBP domain) transcription factor family protein
>novel_mir_145	BnaA04g24130D	polygalacturonase abscission zone A. thaliana (PGAZAT)
>novel_mir_145	BnaA09g49490D	receptor like protein 1 (RLP1)
>novel_mir_145	BnaC04g47880D	polygalacturonase abscission zone A. thaliana (PGAZAT)
>novel_mir_146	BnaC01g29110D	unknown protein
>novel_mir_146	BnaC02g10920D	phototropin 2 (PHOT2)
>novel_mir_148	BnaA01g00710D	related to AP2 10 (RAP2.10)
>novel_mir_148	BnaA01g14840D	C2H2-like zinc finger protein
>novel_mir_148	BnaA01g27490D	F-box and associated interaction domains-containing protein
>novel_mir_148	BnaA01g28290D	F-box and associated interaction domains-containing protein
>novel_mir_148	BnaA02g05730D	WRKY DNA-binding protein 38 (WRKY38)
>novel_mir_148	BnaA02g14470D	TRAF-like family protein
>novel_mir_148	BnaA03g32630D	CBS domain-containing protein / transporter associated domain-containing protein
>novel_mir_148	BnaA03g48960D	Acyl-CoA N-acyltransferases (NAT) superfamily protein
>novel_mir_148	BnaA04g03880D	Protein phosphatase 2C family protein
>novel_mir_148	BnaA04g07280D	HhH-GPD base excision DNA repair family protein
>novel_mir_148	BnaA04g24800D	ILI1 binding bHLH 1 (IBH1)
>novel_mir_148	BnaA05g11020D	glucan synthase-like 3 (GSL03)
>novel_mir_148	BnaA05g26180D	CBS domain-containing protein / transporter associated domain-containing protein
>novel_mir_148	BnaA06g27970D	Protein kinase family protein with leucine-rich repeat domain
>novel_mir_148	BnaA07g05030D	Nuclear transport factor 2 (NTF2) family protein with RNA binding (RRM-RBD-RNP motifs) domain
>novel_mir_148	BnaA07g25590D	unknown protein
>novel_mir_148	BnaA08g08410D	homeodomain GLABROUS 4 (HDG4)
>novel_mir_148	BnaA08g12200D	Plant Tudor-like RNA-binding protein
>novel_mir_148	BnaA09g44400D	DDT domain superfamily
>novel_mir_148	BnaA10g00570D	Tetratricopeptide repeat (TPR)-like superfamily protein
>novel_mir_148	BnaA10g03730D	callose synthase 1 (CALS1)
>novel_mir_148	BnaA10g10760D	pumilio 12 (PUM12)
>novel_mir_148	BnaAnng08950D	NO VEIN (NOV)
>novel_mir_148	BnaAnng16480D	transcription regulators
>novel_mir_148	BnaAnng29180D	unknown protein
>novel_mir_148	BnaAnng30640D	heavy metal atpase 2 (HMA2)
>novel_mir_148	BnaC01g08280D	heavy metal atpase 2 (HMA2)
>novel_mir_148	BnaC01g08300D	heavy metal atpase 2 (HMA2)
>novel_mir_148	BnaC01g17480D	C2H2-like zinc finger protein
>novel_mir_148	BnaC01g20560D	Acyl-CoA N-acyltransferases (NAT) superfamily protein
>novel_mir_148	BnaC01g32280D	FUNCTIONS IN: sequence-specific DNA binding transcription factor activity
>novel_mir_148	BnaC01g33290D	unknown protein
>novel_mir_148	BnaC01g44120D	F-box and associated interaction domains-containing protein
>novel_mir_148	BnaC01g44260D	F-box and associated interaction domains-containing protein
>novel_mir_148	BnaC02g12200D	pumilio 12 (PUM12)
>novel_mir_148	BnaC03g14290D	MBOAT (membrane bound O-acyl transferase) family protein
>novel_mir_148	BnaC03g67300D	Plant Tudor-like RNA-binding protein
>novel_mir_148	BnaC03g69160D	WRKY DNA-binding protein 10 (WRKY10)
>novel_mir_148	BnaC03g73630D	CBS domain-containing protein / transporter associated domain-containing protein
>novel_mir_148	BnaC04g11210D	CONTAINS InterPro DOMAIN/s: Domain of unknown function DUF1985 (InterPro:IPR015410)
>novel_mir_148	BnaC04g12720D	glucan synthase-like 3 (GSL03)
>novel_mir_148	BnaC04g25820D	Protein phosphatase 2C family protein
>novel_mir_148	BnaC05g00640D	Tetratricopeptide repeat (TPR)-like superfamily protein
>novel_mir_148	BnaC05g03680D	callose synthase 1 (CALS1)
>novel_mir_148	BnaC05g27950D	Ribonuclease H-like superfamily protein
>novel_mir_148	BnaC05g40300D	CBS domain-containing protein / transporter associated domain-containing protein
>novel_mir_148	BnaC06g05060D	Acyl-CoA N-acyltransferases (NAT) superfamily protein
>novel_mir_148	BnaC06g11060D	cation exchanger 5 (CAX5)
>novel_mir_148	BnaC06g27400D	unknown protein
>novel_mir_148	BnaC07g41170D	Acyl-CoA N-acyltransferases (NAT) superfamily protein
>novel_mir_148	BnaC08g08820D	NO VEIN (NOV)
>novel_mir_148	BnaC08g10960D	homeodomain GLABROUS 4 (HDG4)
>novel_mir_148	BnaC08g45510D	switch 2 (SWI2)
>novel_mir_148	BnaC09g07000D	U-box domain-containing protein kinase family protein
>novel_mir_148	BnaC09g13650D	transcription factor jumonji (jmjC) domain-containing protein
>novel_mir_148	BnaC09g33030D	pumilio 12 (PUM12)
>novel_mir_148	BnaCnng33640D	TRAF-like family protein
>novel_mir_148	BnaCnng50830D	FUNCTIONS IN: sequence-specific DNA binding transcription factor activity
>novel_mir_148	BnaUnng00070D	DNA-binding storekeeper protein-related transcriptional regulator
>novel_mir_149	BnaAnng34760D	Eukaryotic aspartyl protease family protein
>novel_mir_149	BnaC02g07390D	disease resistance protein (TIR-NBS-LRR class), putative
>novel_mir_15	BnaA04g19700D	Integrase-type DNA-binding superfamily protein
>novel_mir_15	BnaA06g16120D	embryo defective 2261 (EMB2261)
>novel_mir_15	BnaA08g01300D	ethylene response factor 8 (ERF8)
>novel_mir_15	BnaC03g00500D	Protein of unknown function (DUF3527)
>novel_mir_15	BnaC03g38340D	sequence-specific DNA binding transcription factors
>novel_mir_15	BnaC03g69420D	ethylene responsive element binding factor 4 (ERF4)
>novel_mir_15	BnaC04g39670D	GATA transcription factor 11 (GATA11)
>novel_mir_150	BnaA05g13290D	Leucine-rich repeat protein kinase family protein
>novel_mir_151	BnaA02g18030D	F-box/RNI-like/FBD-like domains-containing protein
>novel_mir_151	BnaA03g34980D	transducin family protein / WD-40 repeat family protein
>novel_mir_151	BnaA05g21240D	transducin family protein / WD-40 repeat family protein
>novel_mir_151	BnaA06g17710D	alpha-glucan phosphorylase 2 (PHS2)
>novel_mir_151	BnaA10g09300D	fatty acyl-ACP thioesterases B (FATB)
>novel_mir_151	BnaC03g56240D	alpha-glucan phosphorylase 2 (PHS2)
>novel_mir_151	BnaC05g34160D	transducin family protein / WD-40 repeat family protein
>novel_mir_151	BnaC07g23790D	nudix hydrolase homolog 13 (NUDX13)
>novel_mir_151	BnaC08g43130D	fatty acyl-ACP thioesterases B (FATB)
>novel_mir_151	BnaC09g13030D	Bifunctional inhibitor/lipid-transfer protein/seed storage 2S albumin superfamily protein
>novel_mir_151	BnaCnng37640D	transducin family protein / WD-40 repeat family protein
>novel_mir_154	BnaA01g04620D	Nucleotide-sugar transporter family protein
>novel_mir_154	BnaA02g13510D	phosphatidylinositol synthase 1 (PIS1)
>novel_mir_154	BnaA03g11180D	Plant protein of unknown function (DUF827)
>novel_mir_154	BnaA03g36600D	ribosomal protein S10 (RPS10)
>novel_mir_154	BnaA04g18800D	Polynucleotidyl transferase, ribonuclease H fold protein with HRDC domain
>novel_mir_154	BnaA05g10860D	Polynucleotidyl transferase, ribonuclease H fold protein with HRDC domain
>novel_mir_154	BnaA07g22530D	RING/U-box superfamily protein
>novel_mir_154	BnaA07g39060D	RING/U-box superfamily protein
>novel_mir_154	BnaC03g13990D	Plant protein of unknown function (DUF827)
>novel_mir_154	BnaC03g42750D	ribosomal protein S10 (RPS10)
>novel_mir_154	BnaC04g43010D	Polynucleotidyl transferase, ribonuclease H fold protein with HRDC domain
>novel_mir_154	BnaC05g28880D	DEFENDER AGAINST APOPTOTIC DEATH 1 (ATDAD1)
>novel_mir_154	BnaC05g48440D	Proteasome component (PCI) domain protein
>novel_mir_154	BnaCnng60250D	phosphatidylinositol synthase 1 (PIS1)
>novel_mir_155	BnaA08g10250D	F-box and associated interaction domains-containing protein
>novel_mir_155	BnaC01g25180D	ABC2 homolog 4 (ATH4)
>novel_mir_155	BnaC03g45320D	Disease resistance protein (CC-NBS-LRR class) family
>novel_mir_155	BnaC05g50090D	unknown
>novel_mir_155	BnaC06g17320D	unknown protein
>novel_mir_155	BnaC09g25700D	IQ-domain 22 (IQD22)
>novel_mir_155	BnaC09g42400D	unknown protein
>novel_mir_155	BnaC09g51900D	zinc ion binding
>novel_mir_155	BnaCnng42250D	nodulin MtN21 /EamA-like transporter family protein
>novel_mir_155	BnaCnng74750D	wall associated kinase 5 (WAK5)
>novel_mir_156	BnaA01g27650D	Pentatricopeptide repeat (PPR) superfamily protein
>novel_mir_156	BnaA03g34020D	Pentatricopeptide repeat (PPR-like) superfamily protein
>novel_mir_156	BnaA04g09540D	EMBRYO DEFECTIVE 2745 (EMB2745)
>novel_mir_156	BnaA04g17820D	Tetratricopeptide repeat (TPR)-like superfamily protein
>novel_mir_156	BnaA06g05750D	Pentatricopeptide repeat (PPR-like) superfamily protein
>novel_mir_156	BnaA06g10720D	unknown protein
>novel_mir_156	BnaA06g27260D	Tetratricopeptide repeat (TPR)-like superfamily protein
>novel_mir_156	BnaA06g30000D	Pentatricopeptide repeat (PPR) superfamily protein
>novel_mir_156	BnaA07g01370D	Pentatricopeptide repeat (PPR) superfamily protein
>novel_mir_156	BnaA07g22060D	Pentatricopeptide repeat (PPR) superfamily protein
>novel_mir_156	BnaA09g10620D	Pentatricopeptide repeat (PPR-like) superfamily protein
>novel_mir_156	BnaA09g11170D	pentatricopeptide (PPR) repeat-containing protein
>novel_mir_156	BnaA09g12140D	Pentatricopeptide repeat (PPR) superfamily protein
>novel_mir_156	BnaA09g12820D	Pentatricopeptide repeat (PPR) superfamily protein
>novel_mir_156	BnaA09g12850D	Pentatricopeptide repeat (PPR) superfamily protein
>novel_mir_156	BnaA09g13470D	Defensin-like (DEFL) family protein
>novel_mir_156	BnaA09g46030D	Tetratricopeptide repeat (TPR)-like superfamily protein
>novel_mir_156	BnaA09g46840D	Pentatricopeptide repeat (PPR) superfamily protein
>novel_mir_156	BnaA09g46890D	Pentatricopeptide repeat (PPR) superfamily protein
>novel_mir_156	BnaA09g47120D	Tetratricopeptide repeat (TPR)-like superfamily protein
>novel_mir_156	BnaA09g49860D	Pentatricopeptide repeat (PPR) superfamily protein
>novel_mir_156	BnaA10g07840D	Tetratricopeptide repeat (TPR)-like superfamily protein
>novel_mir_156	BnaA10g17850D	Pentatricopeptide repeat (PPR) superfamily protein
>novel_mir_156	BnaA10g20570D	pentatricopeptide (PPR) repeat-containing protein
>novel_mir_156	BnaAnng33620D	Pentatricopeptide repeat (PPR-like) superfamily protein
>novel_mir_156	BnaC01g35180D	Pentatricopeptide repeat (PPR) superfamily protein
>novel_mir_156	BnaC02g32610D	Pentatricopeptide repeat (PPR-like) superfamily protein
>novel_mir_156	BnaC03g63210D	Tetratricopeptide repeat (TPR)-like superfamily protein
>novel_mir_156	BnaC04g13770D	Tetratricopeptide repeat (TPR)-like superfamily protein
>novel_mir_156	BnaC04g19950D	Pentatricopeptide repeat (PPR) superfamily protein
>novel_mir_156	BnaC04g31760D	EMBRYO DEFECTIVE 2745 (EMB2745)
>novel_mir_156	BnaC04g36820D	Tetratricopeptide repeat (TPR)-like superfamily protein
>novel_mir_156	BnaC04g41410D	Tetratricopeptide repeat (TPR)-like superfamily protein
>novel_mir_156	BnaC05g07300D	Pentatricopeptide repeat (PPR-like) superfamily protein
>novel_mir_156	BnaC05g12230D	unknown protein
>novel_mir_156	BnaC07g29720D	Tetratricopeptide repeat (TPR)-like superfamily protein
>novel_mir_156	BnaC07g48150D	Pentatricopeptide repeat (PPR) superfamily protein
>novel_mir_156	BnaC08g15670D	Pentatricopeptide repeat (PPR) superfamily protein
>novel_mir_156	BnaC08g40130D	Pentatricopeptide repeat (PPR) superfamily protein
>novel_mir_156	BnaC08g40920D	Pentatricopeptide repeat (PPR) superfamily protein
>novel_mir_156	BnaC08g41210D	Tetratricopeptide repeat (TPR)-like superfamily protein
>novel_mir_156	BnaC08g41260D	CLP protease proteolytic subunit 2 (CLP2)
>novel_mir_156	BnaC08g44830D	Pentatricopeptide repeat (PPR) superfamily protein
>novel_mir_156	BnaC09g10910D	Pentatricopeptide repeat (PPR-like) superfamily protein
>novel_mir_156	BnaC09g11170D	Pentatricopeptide repeat (PPR) superfamily protein
>novel_mir_156	BnaC09g11470D	Pentatricopeptide repeat (PPR) superfamily protein
>novel_mir_156	BnaC09g12100D	Pentatricopeptide repeat (PPR) superfamily protein
>novel_mir_156	BnaC09g23010D	Tetratricopeptide repeat (TPR)-like superfamily protein
>novel_mir_156	BnaC09g41240D	Pentatricopeptide repeat (PPR) superfamily protein
>novel_mir_156	BnaC09g44580D	pentatricopeptide (PPR) repeat-containing protein
>novel_mir_156	BnaCnng20350D	Pentatricopeptide repeat (PPR) superfamily protein
>novel_mir_156	BnaCnng49250D	Pentatricopeptide repeat (PPR) superfamily protein
>novel_mir_156	BnaCnng50510D	Pentatricopeptide repeat (PPR) superfamily protein
>novel_mir_156	BnaCnng50520D	Pentatricopeptide repeat (PPR) superfamily protein
>novel_mir_156	BnaCnng68030D	Tetratricopeptide repeat (TPR)-like superfamily protein
>novel_mir_156	BnaUnng04680D	Pentatricopeptide repeat (PPR-like) superfamily protein
>novel_mir_157	BnaA01g28990D	CUP-SHAPED COTYLEDON1 (CUC1)
>novel_mir_157	BnaA02g09970D	CUP-SHAPED COTYLEDON 2 (CUC2)
>novel_mir_157	BnaA03g32550D	NAC (No Apical Meristem) domain transcriptional regulator superfamily protein
>novel_mir_157	BnaA03g33770D	CUP-SHAPED COTYLEDON1 (CUC1)
>novel_mir_157	BnaA04g09470D	NAC domain containing protein 6 (NAC6)
>novel_mir_157	BnaA05g26240D	NAC (No Apical Meristem) domain transcriptional regulator superfamily protein
>novel_mir_157	BnaA06g38870D	P-loop containing nucleoside triphosphate hydrolases superfamily protein
>novel_mir_157	BnaA07g14730D	NAC domain containing protein 6 (NAC6)
>novel_mir_157	BnaA08g00130D	NAC domain containing protein 1 (NAC1)
>novel_mir_157	BnaA09g41060D	VARIANT IN METHYLATION 1 (VIM1)
>novel_mir_157	BnaA10g30260D	NAC domain containing protein 80 (NAC080)
>novel_mir_157	BnaAnng06380D	NAC domain containing protein 80 (NAC080)
>novel_mir_157	BnaAnng07000D	NAC domain containing protein 100 (NAC100)
>novel_mir_157	BnaC01g36350D	CUP-SHAPED COTYLEDON1 (CUC1)
>novel_mir_157	BnaC02g01470D	NAC domain containing protein 80 (NAC080)
>novel_mir_157	BnaC02g13890D	CUP-SHAPED COTYLEDON 2 (CUC2)
>novel_mir_157	BnaC03g38960D	CUP-SHAPED COTYLEDON1 (CUC1)
>novel_mir_157	BnaC03g54520D	P-loop containing nucleoside triphosphate hydrolases superfamily protein
>novel_mir_157	BnaC03g70990D	NAC domain containing protein 1 (NAC1)
>novel_mir_157	BnaC03g73730D	NAC (No Apical Meristem) domain transcriptional regulator superfamily protein
>novel_mir_157	BnaC04g31690D	NAC domain containing protein 6 (NAC6)
>novel_mir_157	BnaC04g34520D	CUP-SHAPED COTYLEDON1 (CUC1)
>novel_mir_157	BnaC05g38460D	CUP-SHAPED COTYLEDON1 (CUC1)
>novel_mir_157	BnaC05g40360D	NAC (No Apical Meristem) domain transcriptional regulator superfamily protein
>novel_mir_157	BnaC06g12550D	NAC domain containing protein 6 (NAC6)
>novel_mir_157	BnaC07g49940D	NAC domain containing protein 100 (NAC100)
>novel_mir_157	BnaCnng49350D	NAC domain containing protein 3 (NAC3)
>novel_mir_157	BnaCnng66010D	NAC domain containing protein 80 (NAC080)
>novel_mir_158	BnaA02g12310D	NAC domain containing protein 28 (NAC028)
>novel_mir_158	BnaA04g01070D	DHHC-type zinc finger family protein
>novel_mir_158	BnaC04g21660D	WRKY DNA-binding protein 46 (WRKY46)
>novel_mir_158	BnaC07g06240D	DHHC-type zinc finger family protein
>novel_mir_158	BnaCnng36980D	NAC domain containing protein 28 (NAC028)
>novel_mir_160	BnaA09g00950D	Aldolase-type TIM barrel family protein
>novel_mir_160	BnaC01g30930D	Ulp1 protease family protein
>novel_mir_160	BnaC05g27650D	unknown
>novel_mir_160	BnaC06g11730D	unknown
>novel_mir_160	BnaC09g00060D	Aldolase-type TIM barrel family protein
>novel_mir_160	BnaCnng39270D	Ulp1 protease family protein
>novel_mir_163	BnaA04g07950D	auxin response factor 8 (ARF8)
>novel_mir_163	BnaA07g12450D	Protein of unknown function, DUF547
>novel_mir_163	BnaA07g25390D	auxin response factor 8 (ARF8)
>novel_mir_163	BnaA08g02370D	Protein of unknown function (DUF620)
>novel_mir_163	BnaA08g17390D	auxin response factor 8 (ARF8)
>novel_mir_163	BnaA09g26170D	auxin response factor 8 (ARF8)
>novel_mir_163	BnaC03g59640D	auxin response factor 8 (ARF8)
>novel_mir_163	BnaC03g69930D	Protein of unknown function (DUF581)
>novel_mir_163	BnaC05g23210D	auxin response factor 6 (ARF6)
>novel_mir_163	BnaC06g27170D	auxin response factor 8 (ARF8)
>novel_mir_163	BnaCnng25410D	auxin response factor 8 (ARF8)
>novel_mir_163	BnaCnng26410D	Protein of unknown function, DUF547
>novel_mir_164	BnaA05g20820D	poly(A) binding protein 8 (PAB8)
>novel_mir_164	BnaC03g30490D	Ubiquitin family protein
>novel_mir_167	BnaAnng12080D	purine permease 17 (PUP17)
>novel_mir_167	BnaC01g27610D	purine permease 17 (PUP17)
>novel_mir_168	BnaA01g27810D	purple acid phosphatase 17 (PAP17)
>novel_mir_168	BnaA03g24400D	SENSITIVITY TO RED LIGHT REDUCED 1 (SRR1)
>novel_mir_168	BnaA05g22460D	purple acid phosphatase 17 (PAP17)
>novel_mir_168	BnaA05g25500D	Dihydrolipoamide acetyltransferase, long form protein
>novel_mir_168	BnaA05g30910D	embryo defective 2750 (EMB2750)
>novel_mir_168	BnaA07g38170D	POZ/BTB containin G-protein 1 (POB1)
>novel_mir_168	BnaA10g08670D	purine permease 11 (PUP11)
>novel_mir_168	BnaA10g12530D	SENSITIVITY TO RED LIGHT REDUCED 1 (SRR1)
>novel_mir_168	BnaC01g34650D	purple acid phosphatase 17 (PAP17)
>novel_mir_168	BnaC03g01570D	DNA GYRASE B3 (GYRB3)
>novel_mir_168	BnaC03g38230D	Dihydrolipoamide acetyltransferase, long form protein
>novel_mir_168	BnaC03g42690D	Mitochondrial glycoprotein family protein
>novel_mir_168	BnaC04g40830D	alpha/beta-Hydrolases superfamily protein
>novel_mir_168	BnaC05g35720D	purple acid phosphatase 17 (PAP17)
>novel_mir_168	BnaC05g45390D	embryo defective 2750 (EMB2750)
>novel_mir_168	BnaC06g42880D	POZ/BTB containin G-protein 1 (POB1)
>novel_mir_168	BnaC07g06060D	purine permease 11 (PUP11)
>novel_mir_168	BnaC08g04430D	unknown
>novel_mir_168	BnaC08g05090D	purine permease 11 (PUP11)
>novel_mir_168	BnaC09g34850D	SENSITIVITY TO RED LIGHT REDUCED 1 (SRR1)
>novel_mir_168	BnaCnng28440D	Dihydrolipoamide acetyltransferase, long form protein
>novel_mir_169	BnaA01g11060D	HAPLESS 6 (HAP6)
>novel_mir_169	BnaA01g26820D	BRUTUS (BTS)
>novel_mir_169	BnaA04g15100D	CONTAINS InterPro DOMAIN/s: Munc13 homology 1 (InterPro:IPR014770), Protein of unknown function DUF810 (InterPro:IPR008528), Mammalian uncoordinated homology 13, domain 2 (InterPro:IPR014772)
>novel_mir_169	BnaA05g21810D	BRUTUS (BTS)
>novel_mir_169	BnaA07g23950D	Sterile alpha motif (SAM) domain-containing protein
>novel_mir_169	BnaA09g46700D	Pentatricopeptide repeat (PPR) superfamily protein
>novel_mir_169	BnaA09g46840D	Pentatricopeptide repeat (PPR) superfamily protein
>novel_mir_169	BnaA09g47120D	Tetratricopeptide repeat (TPR)-like superfamily protein
>novel_mir_169	BnaA09g47950D	Pentatricopeptide repeat (PPR) superfamily protein
>novel_mir_169	BnaC01g12560D	HAPLESS 6 (HAP6)
>novel_mir_169	BnaC01g34260D	BRUTUS (BTS)
>novel_mir_169	BnaC05g34990D	BRUTUS (BTS)
>novel_mir_169	BnaC08g15720D	embryo defective 1586 (EMB1586)
>novel_mir_169	BnaC08g29050D	Tetratricopeptide repeat (TPR)-like superfamily protein
>novel_mir_169	BnaC08g39680D	Tetratricopeptide repeat (TPR)-like superfamily protein
>novel_mir_169	BnaC08g40130D	Pentatricopeptide repeat (PPR) superfamily protein
>novel_mir_169	BnaC08g40900D	Pentatricopeptide repeat (PPR) superfamily protein
>novel_mir_169	BnaC08g41260D	CLP protease proteolytic subunit 2 (CLP2)
>novel_mir_169	BnaC08g41520D	Pentatricopeptide repeat (PPR) superfamily protein
>novel_mir_169	BnaC09g37630D	Pentatricopeptide repeat (PPR) superfamily protein
>novel_mir_169	BnaCnng25080D	BRUTUS (BTS)
>novel_mir_17	BnaA01g07190D	unknown protein
>novel_mir_17	BnaA02g08700D	F-box/RNI-like/FBD-like domains-containing protein
>novel_mir_17	BnaA02g14580D	Squamosa promoter-binding protein-like (SBP domain) transcription factor family protein
>novel_mir_17	BnaA03g13580D	Squamosa promoter-binding protein-like (SBP domain) transcription factor family protein
>novel_mir_17	BnaA04g24340D	squamosa promoter binding protein-like 9 (SPL9)
>novel_mir_17	BnaA04g27550D	squamosa promoter binding protein-like 15 (SPL15)
>novel_mir_17	BnaA05g02680D	squamosa promoter binding protein-like 9 (SPL9)
>novel_mir_17	BnaA05g05290D	unknown protein
>novel_mir_17	BnaA05g28160D	F-box/RNI-like/FBD-like domains-containing protein
>novel_mir_17	BnaA06g36780D	squamosa promoter binding protein-like 2 (SPL2)
>novel_mir_17	BnaA07g08830D	squamosa promoter binding protein-like 10 (SPL10)
>novel_mir_17	BnaA07g08840D	squamosa promoter-like 11 (SPL11)
>novel_mir_17	BnaA07g17550D	squamosa promoter binding protein-like 15 (SPL15)
>novel_mir_17	BnaA08g11880D	SLOW MOTION (SLOMO)
>novel_mir_17	BnaA09g16340D	squamosa promoter binding protein-like 2 (SPL2)
>novel_mir_17	BnaA09g27960D	squamosa promoter-like 11 (SPL11)
>novel_mir_17	BnaA09g31230D	FBD / Leucine Rich Repeat domains containing protein
>novel_mir_17	BnaA10g09930D	Concanavalin A-like lectin protein kinase family protein
>novel_mir_17	BnaA10g10680D	F-box/RNI-like/FBD-like domains-containing protein
>novel_mir_17	BnaAnng20470D	RNI-like superfamily protein
>novel_mir_17	BnaAnng25050D	squamosa promoter binding protein-like 10 (SPL10)
>novel_mir_17	BnaC02g09320D	embryo defective 2758 (EMB2758)
>novel_mir_17	BnaC02g12290D	F-box/RNI-like/FBD-like domains-containing protein
>novel_mir_17	BnaC02g14000D	Squamosa promoter-binding protein-like (SBP domain) transcription factor family protein
>novel_mir_17	BnaC02g19100D	Squamosa promoter-binding protein-like (SBP domain) transcription factor family protein
>novel_mir_17	BnaC03g16490D	Squamosa promoter-binding protein-like (SBP domain) transcription factor family protein
>novel_mir_17	BnaC03g19650D	Sucrose-6F-phosphate phosphohydrolase family protein
>novel_mir_17	BnaC03g27870D	Squamosa promoter-binding protein-like (SBP domain) transcription factor family protein
>novel_mir_17	BnaC03g57620D	squamosa promoter binding protein-like 10 (SPL10)
>novel_mir_17	BnaC03g66740D	SLOW MOTION (SLOMO)
>novel_mir_17	BnaC04g02520D	squamosa promoter binding protein-like 9 (SPL9)
>novel_mir_17	BnaC04g04690D	unknown protein
>novel_mir_17	BnaC04g23930D	squamosa promoter binding protein-like 15 (SPL15)
>novel_mir_17	BnaC04g30460D	Calcium-dependent lipid-binding (CaLB domain) family protein
>novel_mir_17	BnaC04g48150D	squamosa promoter binding protein-like 9 (SPL9)
>novel_mir_17	BnaC05g18590D	F-box/RNI-like/FBD-like domains-containing protein
>novel_mir_17	BnaC05g21270D	squamosa promoter-like 11 (SPL11)
>novel_mir_17	BnaC05g21280D	squamosa promoter binding protein-like 10 (SPL10)
>novel_mir_17	BnaC05g23980D	INVOLVED IN: defense response
>novel_mir_17	BnaC05g42320D	F-box/RNI-like/FBD-like domains-containing protein
>novel_mir_17	BnaC06g16200D	squamosa promoter binding protein-like 15 (SPL15)
>novel_mir_17	BnaC07g11380D	squamosa promoter-like 11 (SPL11)
>novel_mir_17	BnaC07g11390D	squamosa promoter binding protein-like 10 (SPL10)
>novel_mir_17	BnaC07g12520D	FBD, F-box and Leucine Rich Repeat domains containing protein
>novel_mir_17	BnaC07g17030D	squamosa promoter binding protein-like 2 (SPL2)
>novel_mir_17	BnaC08g41010D	INVOLVED IN: defense response
>novel_mir_17	BnaC08g44960D	RNA polymerase Rpb7 N-terminal domain-containing protein
>novel_mir_17	BnaC09g17430D	squamosa promoter binding protein-like 2 (SPL2)
>novel_mir_17	BnaC09g27080D	Squamosa promoter-binding protein-like (SBP domain) transcription factor family protein
>novel_mir_17	BnaCnng15430D	F-box/RNI-like/FBD-like domains-containing protein
>novel_mir_17	BnaCnng61400D	Squamosa promoter-binding protein-like (SBP domain) transcription factor family protein
>novel_mir_170	BnaAnng04870D	alpha/beta-Hydrolases superfamily protein
>novel_mir_170	BnaC02g43760D	alpha/beta-Hydrolases superfamily protein
>novel_mir_172	BnaA08g14000D	vacuolar iron transporter (VIT) family protein
>novel_mir_173	BnaA05g13750D	protein containing PDZ domain, a K-box domain, and a TPR region (ZKT)
>novel_mir_173	BnaC06g10950D	protein containing PDZ domain, a K-box domain, and a TPR region (ZKT)
>novel_mir_173	BnaC06g41580D	protein containing PDZ domain, a K-box domain, and a TPR region (ZKT)
>novel_mir_174	BnaA06g24850D	BSD domain-containing protein
>novel_mir_174	BnaC03g48720D	BSD domain-containing protein
>novel_mir_176	BnaA01g04530D	K+ transporter 5 (KT5)
>novel_mir_176	BnaA03g34310D	Pectin lyase-like superfamily protein
>novel_mir_176	BnaC01g06020D	K+ transporter 5 (KT5)
>novel_mir_176	BnaC07g48950D	Peptidase family M48 family protein
>novel_mir_177	BnaA08g11340D	vacuolar ATP synthase subunit H family protein
>novel_mir_177	BnaC07g27690D	Tetratricopeptide repeat (TPR)-like superfamily protein
>novel_mir_178	BnaA07g02890D	2-oxoglutarate (2OG) and Fe(II)-dependent oxygenase superfamily protein
>novel_mir_178	BnaC07g06600D	2-oxoglutarate (2OG) and Fe(II)-dependent oxygenase superfamily protein
>novel_mir_180	BnaC08g46670D	SABRE (SAB)
>novel_mir_181	BnaA01g12170D	SWIB complex BAF60b domain-containing protein
>novel_mir_181	BnaA01g12830D	Bifunctional inhibitor/lipid-transfer protein/seed storage 2S albumin superfamily protein
>novel_mir_181	BnaA01g18730D	SET domain protein 2 (SDG2)
>novel_mir_181	BnaA03g41700D	Transcription initiation factor IIF, beta subunit
>novel_mir_181	BnaA06g29700D	MATE efflux family protein
>novel_mir_181	BnaA07g30930D	Bifunctional inhibitor/lipid-transfer protein/seed storage 2S albumin superfamily protein
>novel_mir_181	BnaA08g03250D	Dihydroxyacetone kinase
>novel_mir_181	BnaAnng12660D	ARM repeat superfamily protein
>novel_mir_181	BnaC06g24440D	low-molecular-weight cysteine-rich 55 (LCR55)
>novel_mir_181	BnaC06g43950D	Bifunctional inhibitor/lipid-transfer protein/seed storage 2S albumin superfamily protein
>novel_mir_181	BnaC07g27050D	MATE efflux family protein
>novel_mir_181	BnaC07g32780D	Transcription initiation factor IIF, beta subunit
>novel_mir_181	BnaC08g03580D	Dihydroxyacetone kinase
>novel_mir_181	BnaC08g07780D	unknown
>novel_mir_182	BnaA07g22080D	QUIRKY (QKY)
>novel_mir_182	BnaC06g22810D	QUIRKY (QKY)
>novel_mir_183	BnaA08g11870D	SLOW MOTION (SLOMO)
>novel_mir_183	BnaC03g66730D	SLOW MOTION (SLOMO)
>novel_mir_183	BnaCnng27650D	AAA-type ATPase family protein
>novel_mir_184	BnaA01g36140D	Cysteine/Histidine-rich C1 domain family protein
>novel_mir_184	BnaA03g60150D	S-locus lectin protein kinase family protein
>novel_mir_184	BnaA04g14120D	SCABRA 3 (SCA3)
>novel_mir_184	BnaA05g24660D	Plant protein of unknown function (DUF641)
>novel_mir_184	BnaA05g36220D	TRAF-like family protein
>novel_mir_184	BnaA06g04360D	Protein of unknown function (DUF604)
>novel_mir_184	BnaA06g30180D	unknown protein
>novel_mir_184	BnaA08g25370D	S-locus lectin protein kinase family protein
>novel_mir_184	BnaA09g41640D	SCABRA 3 (SCA3)
>novel_mir_184	BnaAnng25570D	cysteine-rich RLK (RECEPTOR-like protein kinase) 21 (CRK21)
>novel_mir_184	BnaC01g14880D	cysteine-rich RLK (RECEPTOR-like protein kinase) 21 (CRK21)
>novel_mir_184	BnaC01g29790D	Cysteine/Histidine-rich C1 domain family protein
>novel_mir_184	BnaC02g34450D	S-locus lectin protein kinase family protein
>novel_mir_184	BnaC04g36730D	SCABRA 3 (SCA3)
>novel_mir_184	BnaC05g05530D	Protein of unknown function (DUF604)
>novel_mir_184	BnaC05g30530D	TRAF-like family protein
>novel_mir_184	BnaC05g38660D	Plant protein of unknown function (DUF641)
>novel_mir_184	BnaC06g16670D	S-locus lectin protein kinase family protein
>novel_mir_184	BnaC06g21250D	wall-associated kinase 2 (WAK2)
>novel_mir_184	BnaC07g26540D	unknown protein
>novel_mir_184	BnaCnng04150D	S-locus lectin protein kinase family protein
>novel_mir_184	BnaCnng38470D	S-locus lectin protein kinase family protein
>novel_mir_184	BnaCnng70940D	unknown protein
>novel_mir_185	BnaA08g01560D	RAB GTPase homolog G3D (RABG3d)
>novel_mir_185	BnaC03g69320D	RAB GTPase homolog G3D (RABG3d)
>novel_mir_185	BnaCnng39270D	Ulp1 protease family protein
>novel_mir_187	BnaA01g18720D	formin 3 (FH3)
>novel_mir_187	BnaA03g60030D	ASY2
>novel_mir_188	BnaAnng33280D	Dof-type zinc finger DNA-binding family protein
>novel_mir_189	BnaA03g12630D	VASCULAR-RELATED NAC-DOMAIN 6
>novel_mir_189	BnaCnng66250D	VASCULAR-RELATED NAC-DOMAIN 6
>novel_mir_190	BnaA03g19080D	unknown protein
>novel_mir_191	BnaA02g27760D	serine/threonine protein phosphatase 2A 55 kDa regulatory subunit B prime delta (ATB' DELTA)
>novel_mir_191	BnaA04g29500D	tubby like protein 3 (TLP3)
>novel_mir_191	BnaA05g30970D	tubby-like protein 9 (TLP9)
>novel_mir_191	BnaA09g18020D	Disease resistance protein (NBS-LRR class) family
>novel_mir_191	BnaA09g29780D	Peroxidase superfamily protein
>novel_mir_191	BnaA10g28030D	Cysteine proteinases superfamily protein
>novel_mir_191	BnaC04g51080D	tubby like protein 3 (TLP3)
>novel_mir_191	BnaC05g04310D	Cysteine proteinases superfamily protein
>novel_mir_191	BnaC05g45450D	tubby-like protein 9 (TLP9)
>novel_mir_191	BnaC05g50770D	Peroxidase superfamily protein
>novel_mir_191	BnaC09g19410D	Disease resistance protein (TIR-NBS-LRR class) family
>novel_mir_192	BnaA05g07820D	unknown
>novel_mir_192	BnaA06g10200D	alpha/beta-Hydrolases superfamily protein
>novel_mir_192	BnaA06g33070D	cytochrome P450, family 71, subfamily B, polypeptide 16 (CYP71B16)
>novel_mir_192	BnaA07g30000D	endoplasmic reticulum oxidoreductins 1 (ERO1)
>novel_mir_192	BnaC05g11840D	alpha/beta-Hydrolases superfamily protein
>novel_mir_192	BnaC06g33310D	endoplasmic reticulum oxidoreductins 1 (ERO1)
>novel_mir_192	BnaC06g33340D	endoplasmic reticulum oxidoreductins 1 (ERO1)
>novel_mir_192	BnaC06g33350D	endoplasmic reticulum oxidoreductins 1 (ERO1)
>novel_mir_192	BnaC07g23330D	cytochrome P450, family 71, subfamily B, polypeptide 20 (CYP71B20)
>novel_mir_192	BnaC07g23370D	cytochrome P450, family 71, subfamily B, polypeptide 20 (CYP71B20)
>novel_mir_193	BnaAnng18660D	cell wall-associated kinase (WAK1)
>novel_mir_193	BnaC05g38750D	Leucine-rich repeat transmembrane protein kinase
>novel_mir_193	BnaC09g49130D	lysyl-tRNA synthetase 1 (ATKRS-1)
>novel_mir_193	BnaCnng11690D	unknown
>novel_mir_194	BnaA10g18400D	TRICHOME BIREFRINGENCE-LIKE 21 (TBL21)
>novel_mir_194	BnaC05g22040D	unknown
>novel_mir_195	BnaA01g10870D	Galactose oxidase/kelch repeat superfamily protein
>novel_mir_195	BnaC04g36590D	unknown protein
>novel_mir_196	BnaAnng21510D	Plant invertase/pectin methylesterase inhibitor superfamily
>novel_mir_196	BnaC02g28320D	Nucleic acid-binding, OB-fold-like protein
>novel_mir_196	BnaC05g44700D	ARM repeat superfamily protein
>novel_mir_197	BnaA04g02030D	TRAF-like family protein
>novel_mir_199	BnaC03g67150D	Nucleotide/sugar transporter family protein
>novel_mir_2	BnaA01g22910D	pentatricopeptide repeat 336 (PPR336)
>novel_mir_2	BnaA03g50490D	Translation initiation factor 3 protein
>novel_mir_2	BnaC01g29970D	pentatricopeptide repeat 336 (PPR336)
>novel_mir_2	BnaC07g42850D	Translation initiation factor 3 protein
>novel_mir_200	BnaA02g36980D	UDP-glucosyl transferase 73B3 (UGT73B3)
>novel_mir_200	BnaA07g22620D	S-adenosyl-L-methionine-dependent methyltransferases superfamily protein
>novel_mir_200	BnaAnng04160D	DD46
>novel_mir_200	BnaC02g35080D	UDP-glucosyl transferase 73B3 (UGT73B3)
>novel_mir_200	BnaC05g17320D	DD46
>novel_mir_200	BnaC06g07190D	SC35-like splicing factor 33 (SR33)
>novel_mir_200	BnaC06g23520D	S-adenosyl-L-methionine-dependent methyltransferases superfamily protein
>novel_mir_200	BnaC09g09400D	EMBRYO DEFECTIVE 2763 (EMB2763)
>novel_mir_201	BnaA07g16890D	myosin heavy chain-related
>novel_mir_201	BnaA09g07510D	FMN-linked oxidoreductases superfamily protein
>novel_mir_201	BnaC09g07390D	FMN-linked oxidoreductases superfamily protein
>novel_mir_201	BnaC09g22660D	calcium-dependent protein kinase 22 (CPK22)
>novel_mir_202	BnaA01g03170D	Peroxidase superfamily protein
>novel_mir_202	BnaA01g03180D	Peroxidase superfamily protein
>novel_mir_202	BnaA03g36630D	TIME FOR COFFEE (TIC)
>novel_mir_202	BnaA08g02240D	FUNCTIONS IN: molecular_function unknown
>novel_mir_202	BnaC03g68490D	FUNCTIONS IN: molecular_function unknown
>novel_mir_203	BnaA01g20280D	cytochrome P450, family 71, subfamily A, polypeptide 23 (CYP71A23)
>novel_mir_203	BnaA10g12660D	Leucine-rich repeat protein kinase family protein
>novel_mir_203	BnaC01g25520D	cytochrome P450, family 71, subfamily A, polypeptide 23 (CYP71A23)
>novel_mir_205	BnaA01g22770D	phosphoinositide binding
>novel_mir_205	BnaA01g31820D	SUGAR-DEPENDENT 6 (SDP6)
>novel_mir_205	BnaA03g12490D	P-loop containing nucleoside triphosphate hydrolases superfamily protein
>novel_mir_205	BnaA04g10240D	Glutaredoxin family protein
>novel_mir_205	BnaA05g16920D	Kinase interacting (KIP1-like) family protein
>novel_mir_205	BnaA08g06530D	one-helix protein 2 (OHP2)
>novel_mir_205	BnaAnng16740D	BEST Arabidopsis thaliana protein match is: C2H2-like zinc finger protein (TAIR:AT2G01940.3)
>novel_mir_205	BnaC01g25410D	BEST Arabidopsis thaliana protein match is: C2H2-like zinc finger protein (TAIR:AT2G01940.3)
>novel_mir_205	BnaC01g38650D	SUGAR-DEPENDENT 6 (SDP6)
>novel_mir_205	BnaC01g43380D	phosphoinositide binding
>novel_mir_205	BnaC03g15360D	P-loop containing nucleoside triphosphate hydrolases superfamily protein
>novel_mir_205	BnaC04g32420D	Glutaredoxin family protein
>novel_mir_205	BnaCnng27610D	Kinase interacting (KIP1-like) family protein
>novel_mir_207	BnaA01g35930D	bromodomain 4 (BRD4)
>novel_mir_207	BnaA04g05930D	unknown
>novel_mir_207	BnaA06g02180D	unknown protein
>novel_mir_207	BnaA08g00350D	cation exchanger 5 (CAX5)
>novel_mir_207	BnaAnng05630D	Protein of unknown function (DUF594)
>novel_mir_207	BnaAnng08400D	calcium-dependent protein kinase 18 (CPK18)
>novel_mir_207	BnaC01g01370D	Acetamidase/Formamidase family protein
>novel_mir_207	BnaC01g29300D	bromodomain 4 (BRD4)
>novel_mir_207	BnaC03g70750D	cation exchanger 5 (CAX5)
>novel_mir_207	BnaC04g28600D	Protein of unknown function (DUF630 and DUF632)
>novel_mir_207	BnaC06g04740D	unknown protein
>novel_mir_207	BnaC07g45970D	calcium-dependent protein kinase 18 (CPK18)
>novel_mir_207	BnaC09g30850D	Protein of unknown function (DUF630 and DUF632)
>novel_mir_208	BnaCnng62680D	Pentatricopeptide repeat (PPR) superfamily protein
>novel_mir_209	BnaA01g34410D	DegP protease 7 (DegP7)
>novel_mir_209	BnaA07g18950D	homeodomain GLABROUS 1 (HDG1)
>novel_mir_209	BnaA08g18060D	Protein of unknown function (DUF688)
>novel_mir_209	BnaA09g34500D	proteophosphoglycan-related
>novel_mir_209	BnaA10g22860D	Calcium-binding EF hand family protein
>novel_mir_209	BnaC03g59000D	Protein of unknown function (DUF688)
>novel_mir_209	BnaC07g27950D	F-box/RNI-like/FBD-like domains-containing protein
>novel_mir_209	BnaC08g25440D	proteophosphoglycan-related
>novel_mir_21	BnaA09g05880D	peptidoglycan-binding LysM domain-containing protein
>novel_mir_21	BnaC03g37320D	unknown
>novel_mir_21	BnaCnng74910D	unknown
>novel_mir_210	BnaA02g05910D	PHD finger family protein
>novel_mir_210	BnaA03g08660D	PHD finger family protein
>novel_mir_210	BnaA04g25320D	P-loop containing nucleoside triphosphate hydrolases superfamily protein
>novel_mir_210	BnaA08g23780D	AVP1
>novel_mir_210	BnaA10g03000D	Tetratricopeptide repeat (TPR)-like superfamily protein
>novel_mir_210	BnaAnng22140D	Vps51/Vps67 family (components of vesicular transport) protein
>novel_mir_210	BnaC03g10970D	PHD finger family protein
>novel_mir_210	BnaC04g49180D	P-loop containing nucleoside triphosphate hydrolases superfamily protein
>novel_mir_210	BnaCnng49740D	exocyst complex component 84B (EXO84B)
>novel_mir_211	BnaA02g25950D	RING/FYVE/PHD zinc finger superfamily protein
>novel_mir_211	BnaA04g10610D	unknown protein
>novel_mir_211	BnaA10g24020D	AHBP-1B
>novel_mir_211	BnaC04g32900D	unknown protein
>novel_mir_211	BnaC05g05310D	pol-like 5 (PLL5)
>novel_mir_211	BnaC09g48640D	AHBP-1B
>novel_mir_211	BnaCnng49770D	unknown
>novel_mir_211	BnaCnng69100D	RING/FYVE/PHD zinc finger superfamily protein
>novel_mir_212	BnaA04g07090D	Galactose oxidase/kelch repeat superfamily protein
>novel_mir_212	BnaA04g11840D	Galactose oxidase/kelch repeat superfamily protein
>novel_mir_212	BnaCnng41470D	Galactose oxidase/kelch repeat superfamily protein
>novel_mir_213	BnaA08g13730D	ADP/ATP carrier 3 (AAC3)
>novel_mir_213	BnaC08g13040D	ADP/ATP carrier 3 (AAC3)
>novel_mir_214	BnaA07g02790D	unknown
>novel_mir_214	BnaA10g03360D	unknown
>novel_mir_214	BnaAnng35380D	Transducin/WD40 repeat-like superfamily protein
>novel_mir_214	BnaC09g28010D	unknown
>novel_mir_214	BnaCnng23730D	unknown
>novel_mir_215	BnaC03g32440D	phosphoenolpyruvate (pep)/phosphate translocator 2 (PPT2)
>novel_mir_216	BnaA02g29950D	methyl esterase 11 (MES11)
>novel_mir_216	BnaA03g20360D	EMBRYO DEFECTIVE 2777 (EMB2777)
>novel_mir_216	BnaC02g47640D	PIN-FORMED 4 (PIN4)
>novel_mir_217	BnaC04g00130D	unknown
>novel_mir_217	BnaC07g42250D	unknown protein
>novel_mir_218	BnaC06g12990D	F-box/RNI-like superfamily protein
>novel_mir_219	BnaC01g25180D	ABC2 homolog 4 (ATH4)
>novel_mir_219	BnaC03g45320D	Disease resistance protein (CC-NBS-LRR class) family
>novel_mir_219	BnaC04g56450D	Thioredoxin superfamily protein
>novel_mir_219	BnaC06g17320D	unknown protein
>novel_mir_219	BnaC09g25700D	IQ-domain 22 (IQD22)
>novel_mir_219	BnaC09g38210D	transferases
>novel_mir_219	BnaC09g42400D	unknown protein
>novel_mir_219	BnaC09g49130D	lysyl-tRNA synthetase 1 (ATKRS-1)
>novel_mir_219	BnaC09g51900D	zinc ion binding
>novel_mir_219	BnaCnng17140D	zinc induced facilitator-like 2 (ZIFL2)
>novel_mir_219	BnaCnng42250D	nodulin MtN21 /EamA-like transporter family protein
>novel_mir_219	BnaCnng71250D	ARABIDOPSIS THALIANA BETA-AMYLASE (ATBETA-AMY)
>novel_mir_219	BnaCnng74750D	wall associated kinase 5 (WAK5)
>novel_mir_22	BnaC04g56450D	Thioredoxin superfamily protein
>novel_mir_22	BnaCnng17140D	zinc induced facilitator-like 2 (ZIFL2)
>novel_mir_221	BnaA02g23490D	Protein kinase superfamily protein
>novel_mir_221	BnaA03g01340D	Enhancer of polycomb-like transcription factor protein
>novel_mir_221	BnaAnng12590D	NIMA-related kinase 4 (NEK4)
>novel_mir_221	BnaAnng30210D	unknown protein
>novel_mir_221	BnaC02g29330D	Protein kinase superfamily protein
>novel_mir_221	BnaC03g01690D	Enhancer of polycomb-like transcription factor protein
>novel_mir_221	BnaC09g48250D	CBL-interacting protein kinase 2 (CIPK2)
>novel_mir_222	BnaA07g12750D	unknown
>novel_mir_222	BnaC03g74880D	unknown protein
>novel_mir_222	BnaC05g20280D	beta glucosidase 40 (BGLU40)
>novel_mir_222	BnaC07g09650D	unknown protein
>novel_mir_222	BnaCnng62180D	unknown protein
>novel_mir_223	BnaA01g20270D	Major facilitator superfamily protein
>novel_mir_223	BnaA06g16980D	Major facilitator superfamily protein
>novel_mir_223	BnaA07g29340D	Leucine-rich receptor-like protein kinase family protein
>novel_mir_223	BnaA09g27990D	Galactose oxidase/kelch repeat superfamily protein
>novel_mir_223	BnaAnng32980D	Leucine-rich receptor-like protein kinase family protein
>novel_mir_223	BnaC01g22860D	Leucine-rich receptor-like protein kinase family protein
>novel_mir_223	BnaC02g00160D	P-loop containing nucleoside triphosphate hydrolases superfamily protein
>novel_mir_223	BnaC03g75950D	Major facilitator superfamily protein
>novel_mir_224	BnaA02g31550D	S-adenosyl-L-methionine-dependent methyltransferases superfamily protein
>novel_mir_224	BnaA09g04380D	S-adenosyl-L-methionine-dependent methyltransferases superfamily protein
>novel_mir_224	BnaC02g40190D	S-adenosyl-L-methionine-dependent methyltransferases superfamily protein
>novel_mir_224	BnaC09g03780D	S-adenosyl-L-methionine-dependent methyltransferases superfamily protein
>novel_mir_225	BnaA02g10270D	acyl-CoA binding protein 1 (ACBP1)
>novel_mir_225	BnaC02g44810D	acyl-CoA binding protein 1 (ACBP1)
>novel_mir_226	BnaA03g28600D	RNA-binding (RRM/RBD/RNP motifs) family protein
>novel_mir_226	BnaA05g04780D	Leucine-rich repeat protein kinase family protein
>novel_mir_226	BnaA05g32940D	RNA-binding (RRM/RBD/RNP motifs) family protein
>novel_mir_226	BnaA06g35560D	YDG/SRA domain-containing protein
>novel_mir_226	BnaA07g06500D	cycloartenol synthase 1 (CAS1)
>novel_mir_226	BnaA08g11190D	CHB3
>novel_mir_226	BnaA09g52010D	transducin family protein / WD-40 repeat family protein
>novel_mir_226	BnaAnng37390D	Integrase-type DNA-binding superfamily protein
>novel_mir_226	BnaC03g38810D	phosphoenolpyruvate carboxylase 3 (PPC3)
>novel_mir_226	BnaC03g49890D	splicing factor, putative
>novel_mir_226	BnaC03g66110D	CHB3
>novel_mir_226	BnaC03g73250D	RNA-binding (RRM/RBD/RNP motifs) family protein
>novel_mir_226	BnaC04g53150D	Leucine-rich repeat protein kinase family protein
>novel_mir_226	BnaC04g55940D	embryo defective 1467 (EMB1467)
>novel_mir_226	BnaC05g47200D	RNA-binding (RRM/RBD/RNP motifs) family protein
>novel_mir_226	BnaC07g19980D	YDG/SRA domain-containing protein
>novel_mir_226	BnaC09g11080D	Integrase-type DNA-binding superfamily protein
>novel_mir_226	BnaC09g31820D	mitogen-activated protein kinase kinase kinase 15 (MAPKKK15)
>novel_mir_226	BnaCnng01620D	transducin family protein / WD-40 repeat family protein
>novel_mir_228	BnaA07g36340D	Phox-associated domain
>novel_mir_228	BnaC07g05320D	Phox-associated domain
>novel_mir_229	BnaC01g04300D	demeter-like protein 3 (DML3)
>novel_mir_230	BnaA02g09360D	Protein of unknown function (DUF295)
>novel_mir_230	BnaA07g00800D	RNA-dependent RNA polymerase family protein
>novel_mir_230	BnaA09g43930D	RNA-dependent RNA polymerase family protein
>novel_mir_230	BnaA10g22280D	RNA-dependent RNA polymerase family protein
>novel_mir_230	BnaC07g01150D	RNA-dependent RNA polymerase family protein
>novel_mir_230	BnaC08g36490D	RNA-dependent RNA polymerase family protein
>novel_mir_234	BnaA02g02740D	ARM repeat superfamily protein
>novel_mir_234	BnaA02g22840D	GASSHO 2 (GSO2)
>novel_mir_234	BnaA04g19690D	Protein phosphatase 2C family protein
>novel_mir_234	BnaA05g09980D	Protein phosphatase 2C family protein
>novel_mir_234	BnaA09g16040D	HIT zinc finger
>novel_mir_234	BnaA10g03960D	ARM repeat superfamily protein
>novel_mir_234	BnaAnng05190D	GASSHO 2 (GSO2)
>novel_mir_234	BnaC01g27320D	HIT zinc finger
>novel_mir_234	BnaC02g31140D	GASSHO 2 (GSO2)
>novel_mir_234	BnaC04g44850D	F-box and associated interaction domains-containing protein
>novel_mir_234	BnaC05g04080D	ARM repeat superfamily protein
>novel_mir_234	BnaC06g01570D	Protein phosphatase 2C family protein
>novel_mir_234	BnaCnng05380D	Protein phosphatase 2C family protein
>novel_mir_234	BnaCnng18190D	GASSHO 2 (GSO2)
>novel_mir_235	BnaA09g34420D	Proline-rich extensin-like family protein
>novel_mir_235	BnaC08g25330D	Proline-rich extensin-like family protein
>novel_mir_236	BnaA02g29950D	methyl esterase 11 (MES11)
>novel_mir_236	BnaA07g18960D	Protein kinase superfamily protein
>novel_mir_236	BnaA09g08020D	calcium-dependent protein kinase 28 (CPK28)
>novel_mir_236	BnaC02g11450D	Protein of unknown function (DUF295)
>novel_mir_236	BnaC09g11230D	heavy metal atpase 5 (HMA5)
>novel_mir_236	BnaCnng13510D	Protein kinase superfamily protein
>novel_mir_237	BnaA06g37330D	cysteine-rich RLK (RECEPTOR-like protein kinase) 26 (CRK26)
>novel_mir_237	BnaA09g14930D	EMBRYO DEFECTIVE 1674 (EMB1674)
>novel_mir_237	BnaC03g44100D	Nucleoporin, Nup133/Nup155-like
>novel_mir_237	BnaC07g47580D	cysteine-rich RLK (RECEPTOR-like protein kinase) 26 (CRK26)
>novel_mir_237	BnaCnng16480D	STOMATAL CYTOKINESIS-DEFECTIVE 1 (SCD1)
>novel_mir_238	BnaA02g02580D	myb domain protein 16 (MYB16)
>novel_mir_238	BnaA02g05140D	TOUSLED (TSL)
>novel_mir_238	BnaA02g20400D	nodulin MtN21 /EamA-like transporter family protein
>novel_mir_238	BnaA02g24710D	Phosphoglycerate mutase family protein
>novel_mir_238	BnaA02g34370D	ABA REPRESSOR1 (ABR1)
>novel_mir_238	BnaA03g05370D	myb domain protein 16 (MYB16)
>novel_mir_238	BnaA03g25550D	Met-10+ like family protein / kelch repeat-containing protein
>novel_mir_238	BnaA03g26660D	nodulin MtN21 /EamA-like transporter family protein
>novel_mir_238	BnaA06g13730D	NUCLEAR FUSION DEFECTIVE 5 (NFD5)
>novel_mir_238	BnaA06g23710D	ABA REPRESSOR1 (ABR1)
>novel_mir_238	BnaA10g18810D	myb domain protein 16 (MYB16)
>novel_mir_238	BnaC02g05990D	myb domain protein 16 (MYB16)
>novel_mir_238	BnaC02g27910D	nodulin MtN21 /EamA-like transporter family protein
>novel_mir_238	BnaC02g32750D	Phosphoglycerate mutase family protein
>novel_mir_238	BnaC02g43290D	ABA REPRESSOR1 (ABR1)
>novel_mir_238	BnaC03g06900D	myb domain protein 16 (MYB16)
>novel_mir_238	BnaC03g29970D	Met-10+ like family protein / kelch repeat-containing protein
>novel_mir_238	BnaC03g31510D	nodulin MtN21 /EamA-like transporter family protein
>novel_mir_238	BnaC03g31520D	nodulin MtN21 /EamA-like transporter family protein
>novel_mir_238	BnaC03g49530D	ABA REPRESSOR1 (ABR1)
>novel_mir_238	BnaC05g15150D	NUCLEAR FUSION DEFECTIVE 5 (NFD5)
>novel_mir_238	BnaC05g25880D	Eukaryotic aspartyl protease family protein
>novel_mir_238	BnaC09g42570D	myb domain protein 16 (MYB16)
>novel_mir_239	BnaA07g05150D	xyloglucan endotransglucosylase/hydrolase 3 (XTH3)
>novel_mir_24	BnaC01g27010D	unknown
>novel_mir_240	BnaC04g03320D	Ankyrin repeat family protein
>novel_mir_240	BnaC04g34970D	arabinogalactan protein 2 (AGP2)
>novel_mir_240	BnaC04g49450D	Ankyrin repeat family protein
>novel_mir_241	BnaA03g31170D	subunit of exocyst complex 8 (SEC8)
>novel_mir_241	BnaA05g28440D	subunit of exocyst complex 8 (SEC8)
>novel_mir_241	BnaA10g15080D	dicer-like 4 (DCL4)
>novel_mir_241	BnaC03g36500D	subunit of exocyst complex 8 (SEC8)
>novel_mir_241	BnaC05g42720D	subunit of exocyst complex 8 (SEC8)
>novel_mir_241	BnaC08g38400D	LEM3 (ligand-effect modulator 3) family protein / CDC50 family protein
>novel_mir_242	BnaA01g16420D	COP1-interacting protein 7 (CIP7)
>novel_mir_242	BnaC01g19610D	COP1-interacting protein 7 (CIP7)
>novel_mir_242	BnaC03g21810D	WPP domain interacting protein 3 (WIP3)
>novel_mir_243	BnaA03g38420D	mitogen-activated protein kinase kinase kinase 3 (MAP3KA)
>novel_mir_243	BnaC03g45260D	mitogen-activated protein kinase kinase kinase 3 (MAP3KA)
>novel_mir_244	BnaA01g20040D	plastid transcriptionally active 16 (PTAC16)
>novel_mir_245	BnaCnng30760D	Disease resistance protein (CC-NBS-LRR class) family
>novel_mir_247	BnaA01g07960D	topoisomerase II (TOPII)
>novel_mir_247	BnaA03g09840D	ABC transporter of the mitochondrion 3 (ATM3)
>novel_mir_247	BnaC01g09540D	topoisomerase II (TOPII)
>novel_mir_247	BnaC03g65080D	Bifunctional inhibitor/lipid-transfer protein/seed storage 2S albumin superfamily protein
>novel_mir_248	BnaA01g22750D	S-locus lectin protein kinase family protein
>novel_mir_248	BnaA01g22760D	S-locus lectin protein kinase family protein
>novel_mir_248	BnaA03g60620D	S-locus lectin protein kinase family protein
>novel_mir_248	BnaA05g31910D	RING/U-box superfamily protein
>novel_mir_248	BnaA06g27960D	GA requiring 3 (GA3)
>novel_mir_248	BnaA09g53110D	Serine/threonine-protein kinase WNK (With No Lysine)-related
>novel_mir_248	BnaAnng29810D	unknown
>novel_mir_248	BnaAnng29950D	unknown
>novel_mir_248	BnaC03g12660D	early nodulin-like protein 10 (ENODL10)
>novel_mir_248	BnaC03g49740D	unknown
>novel_mir_248	BnaC06g33180D	Protein of unknown function DUF2359, transmembrane
>novel_mir_248	BnaCnng04350D	S-locus lectin protein kinase family protein
>novel_mir_248	BnaCnng04390D	S-locus lectin protein kinase family protein
>novel_mir_248	BnaCnng28610D	20S proteasome beta subunit D1 (PBD1)
>novel_mir_248	BnaCnng61330D	Protein of unknown function DUF2359, transmembrane
>novel_mir_25	BnaA05g21080D	phragmoplast orienting kinesin 2 (POK2)
>novel_mir_250	BnaA03g39730D	RING/U-box superfamily protein
>novel_mir_250	BnaA03g59890D	unknown
>novel_mir_250	BnaA09g14640D	unknown
>novel_mir_250	BnaAnng19690D	long-chain acyl-CoA synthetase 3 (LACS3)
>novel_mir_250	BnaC01g17530D	unknown
>novel_mir_250	BnaC03g03160D	unknown protein
>novel_mir_250	BnaC03g68730D	unknown protein
>novel_mir_250	BnaC04g39490D	unknown
>novel_mir_250	BnaC04g39520D	unknown
>novel_mir_250	BnaC05g41680D	Vacuolar protein sorting 55 (VPS55) family protein
>novel_mir_250	BnaC08g36170D	LIPOIC ACID SYNTHASE 1 (LIP1)
>novel_mir_250	BnaCnng11450D	unknown
>novel_mir_250	BnaCnng21200D	RING/U-box superfamily protein
>novel_mir_251	BnaA03g14030D	ROOT PHOTOTROPISM 2 (RPT2)
>novel_mir_251	BnaA05g11930D	ROOT PHOTOTROPISM 2 (RPT2)
>novel_mir_251	BnaA09g23510D	Protein of unknown function (DUF579)
>novel_mir_251	BnaC03g16990D	ROOT PHOTOTROPISM 2 (RPT2)
>novel_mir_251	BnaC04g14260D	ROOT PHOTOTROPISM 2 (RPT2)
>novel_mir_251	BnaC04g14920D	UDP-glucosyl transferase 71C2 (UGT71C2)
>novel_mir_251	BnaC06g07780D	Protein of unknown function (DUF579)
>novel_mir_251	BnaC06g17000D	F-box/RNI-like superfamily protein
>novel_mir_251	BnaCnng59330D	FUNCTIONS IN: unfolded protein binding, heat shock protein binding
>novel_mir_252	BnaA01g01630D	mid1-complementing activity 1 (MCA1)
>novel_mir_252	BnaA01g01820D	Arabidopsis protein of unknown function (DUF241)
>novel_mir_252	BnaA03g54110D	NAKED PINS IN YUC MUTANTS 5 (NPY5)
>novel_mir_252	BnaA04g18240D	calcium-dependent protein kinase 24 (CPK24)
>novel_mir_252	BnaA05g11270D	calcium-dependent protein kinase 24 (CPK24)
>novel_mir_252	BnaA05g19950D	RNA-binding (RRM/RBD/RNP motifs) family protein
>novel_mir_252	BnaA06g21280D	PETER PAN-like protein (PPAN)
>novel_mir_252	BnaA07g32970D	calmodulin-like 38 (CML38)
>novel_mir_252	BnaA08g28270D	NTMC2T2.1
>novel_mir_252	BnaA09g05800D	PETER PAN-like protein (PPAN)
>novel_mir_252	BnaA09g23640D	Major facilitator superfamily protein
>novel_mir_252	BnaA10g03680D	NTMC2T2.1
>novel_mir_252	BnaAnng34990D	PETER PAN-like protein (PPAN)
>novel_mir_252	BnaAnng38610D	P-loop containing nucleoside triphosphate hydrolases superfamily protein
>novel_mir_252	BnaC01g02670D	mid1-complementing activity 1 (MCA1)
>novel_mir_252	BnaC03g10850D	alpha/beta-Hydrolases superfamily protein
>novel_mir_252	BnaC03g42050D	unknown
>novel_mir_252	BnaC03g52260D	PETER PAN-like protein (PPAN)
>novel_mir_252	BnaC04g13100D	calcium-dependent protein kinase 24 (CPK24)
>novel_mir_252	BnaC04g31520D	tRNA synthetase-related / tRNA ligase-related
>novel_mir_252	BnaC04g31590D	tRNA synthetase-related / tRNA ligase-related
>novel_mir_252	BnaC04g37470D	unknown protein
>novel_mir_252	BnaC04g42320D	calcium-dependent protein kinase 24 (CPK24)
>novel_mir_252	BnaC05g03590D	NTMC2T2.1
>novel_mir_252	BnaC05g25010D	unknown
>novel_mir_252	BnaC06g08770D	unknown
>novel_mir_252	BnaC06g15220D	SAC3/GANP/Nin1/mts3/eIF-3 p25 family
>novel_mir_252	BnaC06g37490D	calmodulin-like 38 (CML38)
>novel_mir_252	BnaC09g05400D	PETER PAN-like protein (PPAN)
>novel_mir_252	BnaCnng18870D	Major facilitator superfamily protein
>novel_mir_252	BnaCnng29330D	Lactate/malate dehydrogenase family protein
>novel_mir_252	BnaCnng40900D	RNA-binding (RRM/RBD/RNP motifs) family protein
>novel_mir_254	BnaA06g28280D	Pyridoxal phosphate (PLP)-dependent transferases superfamily protein
>novel_mir_254	BnaA10g07940D	Plant invertase/pectin methylesterase inhibitor superfamily
>novel_mir_254	BnaC07g28600D	Pyridoxal phosphate (PLP)-dependent transferases superfamily protein
>novel_mir_254	BnaC09g27890D	Plant invertase/pectin methylesterase inhibitor superfamily
>novel_mir_255	BnaA03g17510D	RING/FYVE/PHD zinc finger superfamily protein
>novel_mir_255	BnaA03g56170D	Octicosapeptide/Phox/Bem1p (PB1) domain-containing protein / tetratricopeptide repeat (TPR)-containing protein
>novel_mir_255	BnaAnng05110D	O-Glycosyl hydrolases family 17 protein
>novel_mir_255	BnaC02g16740D	O-Glycosyl hydrolases family 17 protein
>novel_mir_255	BnaCnng61870D	RING/FYVE/PHD zinc finger superfamily protein
>novel_mir_257	BnaA04g05060D	Domain of unknown function (DUF303)
>novel_mir_257	BnaC04g23810D	glutamate receptor 2.1 (GLR2.1)
>novel_mir_257	BnaC07g51030D	unknown
>novel_mir_257	BnaCnng32890D	Domain of unknown function (DUF303)
>novel_mir_257	BnaCnng55390D	expansin 11 (EXPA11)
>novel_mir_259	BnaA02g28820D	hydrolases, acting on ester bonds
>novel_mir_259	BnaA08g11840D	ADR1-like 1 (ADR1-L1)
>novel_mir_259	BnaCnng63440D	ADR1-like 1 (ADR1-L1)
>novel_mir_26	BnaA09g14320D	Disease resistance protein (TIR-NBS-LRR class)
>novel_mir_26	BnaC01g08840D	bacterial transferase hexapeptide repeat-containing protein
>novel_mir_26	BnaC05g20890D	Rubisco methyltransferase family protein
>novel_mir_26	BnaC08g29510D	unknown protein
>novel_mir_26	BnaC09g14870D	Disease resistance protein (TIR-NBS-LRR class)
>novel_mir_260	BnaA03g44670D	alpha carbonic anhydrase 4 (ACA4)
>novel_mir_260	BnaA05g28830D	minichromosome maintenance 8 (MCM8)
>novel_mir_260	BnaA08g09960D	alpha carbonic anhydrase 4 (ACA4)
>novel_mir_260	BnaA09g43640D	ATP binding
>novel_mir_260	BnaC03g64490D	alpha carbonic anhydrase 4 (ACA4)
>novel_mir_260	BnaC05g43310D	minichromosome maintenance 8 (MCM8)
>novel_mir_260	BnaC07g36520D	alpha carbonic anhydrase 4 (ACA4)
>novel_mir_260	BnaC08g36270D	ATP binding
>novel_mir_260	BnaC09g18530D	lectin receptor kinase a4.1 (LECRKA4.2)
>novel_mir_260	BnaCnng67290D	alpha carbonic anhydrase 4 (ACA4)
>novel_mir_261	BnaA02g26250D	tobamovirus multiplication protein 3 (TOM3)
>novel_mir_261	BnaC01g19160D	LOCATED IN: mitochondrion
>novel_mir_261	BnaC02g34400D	tobamovirus multiplication protein 3 (TOM3)
>novel_mir_261	BnaC02g44080D	unknown
>novel_mir_261	BnaC03g32110D	CENTER CITY (CCT)
>novel_mir_261	BnaC05g50750D	unknown
>novel_mir_262	BnaA03g04870D	CCT motif family protein
>novel_mir_262	BnaA08g23110D	alpha/beta-Hydrolases superfamily protein
>novel_mir_262	BnaC01g39300D	Concanavalin A-like lectin protein kinase family protein
>novel_mir_264	BnaA04g21900D	ammonium transporter 2 (AMT2)
>novel_mir_264	BnaA05g06450D	ammonium transporter 2 (AMT2)
>novel_mir_264	BnaC04g07090D	ammonium transporter 2 (AMT2)
>novel_mir_264	BnaC04g07100D	ammonium transporter 2 (AMT2)
>novel_mir_264	BnaC04g56650D	ammonium transporter 2 (AMT2)
>novel_mir_266	BnaA07g30130D	HYPOXIA RESPONSIVE ERF (ETHYLENE RESPONSE FACTOR) 1 (HRE1)
>novel_mir_268	BnaC02g47180D	unknown
>novel_mir_268	BnaC09g15980D	unknown
>novel_mir_268	BnaC09g21650D	DNAJ heat shock N-terminal domain-containing protein
>novel_mir_268	BnaCnng57910D	unknown
>novel_mir_269	BnaA10g15480D	staurosporin and temperature sensitive 3-like A (STT3A)
>novel_mir_269	BnaC08g04410D	alpha/beta-Hydrolases superfamily protein
>novel_mir_269	BnaC08g46740D	alpha/beta-Hydrolases superfamily protein
>novel_mir_269	BnaCnng11690D	unknown
>novel_mir_269	BnaCnng71800D	staurosporin and temperature sensitive 3-like A (STT3A)
>novel_mir_27	BnaA02g16030D	Protein kinase superfamily protein
>novel_mir_27	BnaA06g29350D	ribosomal protein S1 (RPS1)
>novel_mir_27	BnaA06g40650D	unknown
>novel_mir_27	BnaA08g29290D	RING/U-box superfamily protein
>novel_mir_27	BnaA09g19110D	Pectate lyase family protein
>novel_mir_27	BnaA09g51670D	ribosomal protein S1 (RPS1)
>novel_mir_27	BnaAnng21370D	Alba DNA/RNA-binding protein
>novel_mir_27	BnaC02g21450D	Protein kinase superfamily protein
>novel_mir_27	BnaC05g15420D	FUNCTIONS IN: sequence-specific DNA binding transcription factor activity
>novel_mir_27	BnaC07g27340D	ribosomal protein S1 (RPS1)
>novel_mir_27	BnaC09g21050D	Pectate lyase family protein
>novel_mir_270	BnaA03g44630D	ethylene-responsive nuclear protein / ethylene-regulated nuclear protein (ERT2)
>novel_mir_270	BnaA05g11260D	GDSL-like Lipase/Acylhydrolase superfamily protein
>novel_mir_270	BnaA09g31610D	cytochrome BC1 synthesis (BCS1)
>novel_mir_270	BnaA10g16890D	unknown protein
>novel_mir_270	BnaC03g04990D	ARIADNE 7 (ARI7)
>novel_mir_270	BnaC03g37340D	Cleavage and polyadenylation specificity factor (CPSF) A subunit protein
>novel_mir_270	BnaC03g55820D	Ribosomal protein S5 domain 2-like superfamily protein
>novel_mir_270	BnaC04g42310D	ARIADNE 7 (ARI7)
>novel_mir_270	BnaC08g22360D	cytochrome BC1 synthesis (BCS1)
>novel_mir_270	BnaCnng06010D	STELAR K+ outward rectifier (SKOR)
>novel_mir_271	BnaA06g04670D	UDP-D-apiose/UDP-D-xylose synthase 2 (AXS2)
>novel_mir_271	BnaA07g20970D	replication factor C subunit 3 (RFC3)
>novel_mir_271	BnaC01g06190D	S-domain-2 5 (SD2-5)
>novel_mir_271	BnaC04g12710D	Sec23/Sec24 protein transport family protein
>novel_mir_271	BnaC05g05890D	UDP-D-apiose/UDP-D-xylose synthase 2 (AXS2)
>novel_mir_271	BnaC07g43760D	S-domain-2 5 (SD2-5)
>novel_mir_271	BnaC08g02460D	UDP-D-apiose/UDP-D-xylose synthase 2 (AXS2)
>novel_mir_271	BnaCnng24260D	unknown protein
>novel_mir_272	BnaA03g46510D	SHEPHERD (SHD)
>novel_mir_272	BnaC05g17640D	AGAMOUS-like 104 (AGL104)
>novel_mir_272	BnaC06g01630D	hydrolases
>novel_mir_272	BnaC08g11400D	SHEPHERD (SHD)
>novel_mir_273	BnaC05g21350D	HXXXD-type acyl-transferase family protein
>novel_mir_275	BnaC04g17410D	pumilio 14 (PUM14)
>novel_mir_278	BnaA01g04560D	Pentatricopeptide repeat (PPR) superfamily protein
>novel_mir_278	BnaA02g06350D	SIZ1
>novel_mir_278	BnaC01g36830D	Heat shock protein 70 (Hsp 70) family protein
>novel_mir_278	BnaC01g36860D	Heat shock protein 70 (Hsp 70) family protein
>novel_mir_278	BnaC05g34210D	unknown
>novel_mir_278	BnaC09g41830D	gamete-expressed 3 (GEX3)
>novel_mir_279	BnaA01g30060D	multidrug resistance-associated protein 3 (MRP3)
>novel_mir_279	BnaA04g12180D	RNA-binding (RRM/RBD/RNP motifs) family protein
>novel_mir_279	BnaA05g30700D	binding
>novel_mir_279	BnaA07g21800D	HAD-superfamily hydrolase, subfamily IG, 5'-nucleotidase
>novel_mir_279	BnaA09g39390D	Protein of unknown function (DUF3133)
>novel_mir_279	BnaA10g20300D	DNA binding
>novel_mir_279	BnaAnng00890D	IQ-domain 12 (IQD12)
>novel_mir_279	BnaAnng41540D	IQ-domain 12 (IQD12)
>novel_mir_279	BnaC01g12820D	Transducin/WD40 repeat-like superfamily protein
>novel_mir_279	BnaC01g37970D	multidrug resistance-associated protein 3 (MRP3)
>novel_mir_279	BnaC01g38010D	multidrug resistance-associated protein 3 (MRP3)
>novel_mir_279	BnaC02g02790D	IQ-domain 12 (IQD12)
>novel_mir_279	BnaC03g40410D	unknown protein
>novel_mir_279	BnaC05g15560D	unknown
>novel_mir_279	BnaC05g29020D	unknown
>novel_mir_279	BnaC06g22510D	HAD-superfamily hydrolase, subfamily IG, 5'-nucleotidase
>novel_mir_279	BnaC08g31540D	Protein of unknown function (DUF3133)
>novel_mir_279	BnaC09g44330D	DNA binding
>novel_mir_279	BnaCnng52640D	nodulin MtN21 /EamA-like transporter family protein
>novel_mir_279	BnaUnng02690D	allantoinase (ALN)
>novel_mir_28	BnaAnng19960D	white-brown complex homolog 19 (WBC19)
>novel_mir_28	BnaC07g26720D	Leucine-rich repeat protein kinase family protein
>novel_mir_280	BnaA01g20680D	pyruvate kinase family protein
>novel_mir_280	BnaA03g50430D	RNI-like superfamily protein
>novel_mir_280	BnaA05g28860D	P-loop containing nucleoside triphosphate hydrolases superfamily protein
>novel_mir_280	BnaA05g33710D	CONTAINS InterPro DOMAIN/s: Mediator complex subunit Med28 (InterPro:IPR021640)
>novel_mir_280	BnaA07g06030D	Protein kinase superfamily protein
>novel_mir_280	BnaA07g12540D	Galactose mutarotase-like superfamily protein
>novel_mir_280	BnaA08g02010D	unknown
>novel_mir_280	BnaA10g10730D	Bifunctional inhibitor/lipid-transfer protein/seed storage 2S albumin superfamily protein
>novel_mir_280	BnaC01g07780D	RNI-like superfamily protein
>novel_mir_280	BnaC04g38750D	CONTAINS InterPro DOMAIN/s: Mediator complex subunit Med28 (InterPro:IPR021640)
>novel_mir_280	BnaC05g13900D	unknown protein
>novel_mir_280	BnaC05g26900D	Nucleic acid-binding proteins superfamily
>novel_mir_280	BnaC05g41530D	DIGALACTOSYL DIACYLGLYCEROL DEFICIENT 1 (DGD1)
>novel_mir_280	BnaC07g16700D	Galactose mutarotase-like superfamily protein
>novel_mir_280	BnaC07g42810D	RNI-like superfamily protein
>novel_mir_280	BnaC07g50150D	unknown protein
>novel_mir_280	BnaC08g29580D	phytochrome interacting factor 3-like 6 (PIL6)
>novel_mir_280	BnaCnng05550D	CONTAINS InterPro DOMAIN/s: Mediator complex subunit Med28 (InterPro:IPR021640)
>novel_mir_280	BnaCnng57650D	unknown
>novel_mir_280	BnaCnng67640D	unknown protein
>novel_mir_280	BnaUnng03840D	Bifunctional inhibitor/lipid-transfer protein/seed storage 2S albumin superfamily protein
>novel_mir_282	BnaUnng00920D	myb domain protein 31 (MYB31)
>novel_mir_283	BnaA05g07190D	pleiotropic drug resistance 5 (PDR5)
>novel_mir_283	BnaA08g12800D	fatty acid desaturase 6 (FAD6)
>novel_mir_283	BnaC04g07990D	pleiotropic drug resistance 5 (PDR5)
>novel_mir_283	BnaC04g39280D	tRNAisopentenyltransferase 2 (IPT2)
>novel_mir_283	BnaC06g25290D	Homeodomain-like superfamily protein
>novel_mir_283	BnaC09g36950D	Toll-Interleukin-Resistance (TIR) domain family protein
>novel_mir_284	BnaA02g04190D	CRT (chloroquine-resistance transporter)-like transporter 3 (CLT3)
>novel_mir_284	BnaA09g15830D	Esterase/lipase/thioesterase family protein
>novel_mir_284	BnaA09g22400D	RING/U-box superfamily protein
>novel_mir_284	BnaC01g04320D	Class I glutamine amidotransferase-like superfamily protein
>novel_mir_284	BnaC02g11380D	CRT (chloroquine-resistance transporter)-like transporter 1 (CLT1)
>novel_mir_284	BnaC06g18500D	heme binding
>novel_mir_284	BnaC09g16340D	Esterase/lipase/thioesterase family protein
>novel_mir_284	BnaCnng25240D	RING/U-box superfamily protein
>novel_mir_284	BnaCnng39070D	CRT (chloroquine-resistance transporter)-like transporter 3 (CLT3)
>novel_mir_286	BnaA05g26550D	A20/AN1-like zinc finger family protein
>novel_mir_286	BnaA06g17730D	RNA helicase, ATP-dependent, SK12/DOB1 protein
>novel_mir_286	BnaA08g03870D	unknown
>novel_mir_286	BnaC03g56220D	RNA helicase, ATP-dependent, SK12/DOB1 protein
>novel_mir_286	BnaC06g03260D	unknown
>novel_mir_286	BnaC07g05500D	cysteine-type peptidases
>novel_mir_286	BnaCnng46600D	P-glycoprotein 20 (PGP20)
>novel_mir_287	BnaA01g03010D	UDP-glucosyl transferase 73B1 (UGT73B1)
>novel_mir_287	BnaA09g02670D	CW9
>novel_mir_287	BnaC01g04240D	UDP-glucosyl transferase 73B1 (UGT73B1)
>novel_mir_287	BnaC06g38240D	P-loop containing nucleoside triphosphate hydrolases superfamily protein
>novel_mir_287	BnaC09g02130D	CW9
>novel_mir_288	BnaA10g16380D	FASS 1 (FASS)
>novel_mir_288	BnaC06g19990D	unknown protein
>novel_mir_288	BnaC09g39240D	FASS 1 (FASS)
>novel_mir_289	BnaC01g36820D	unknown
>novel_mir_29	BnaA01g13640D	ATP binding microtubule motor family protein
>novel_mir_29	BnaA09g34380D	Early-responsive to dehydration stress protein (ERD4)
>novel_mir_29	BnaC01g16000D	ATP binding microtubule motor family protein
>novel_mir_290	BnaA01g20980D	ARM repeat superfamily protein
>novel_mir_290	BnaA04g13640D	unknown protein
>novel_mir_290	BnaA05g31600D	Plant invertase/pectin methylesterase inhibitor superfamily
>novel_mir_290	BnaA07g00680D	FUNCTIONS IN: molecular_function unknown
>novel_mir_290	BnaA09g05700D	U-box domain-containing protein kinase family protein
>novel_mir_290	BnaA09g41980D	unknown protein
>novel_mir_290	BnaA10g07210D	DNA-directed RNA polymerase II-related
>novel_mir_290	BnaAnng06960D	U-box domain-containing protein kinase family protein
>novel_mir_290	BnaAnng06970D	U-box domain-containing protein kinase family protein
>novel_mir_290	BnaC02g01040D	ATP synthase alpha/beta family protein
>novel_mir_290	BnaC04g35890D	unknown protein
>novel_mir_290	BnaC05g46150D	Plant invertase/pectin methylesterase inhibitor superfamily
>novel_mir_290	BnaC06g41580D	protein containing PDZ domain, a K-box domain, and a TPR region (ZKT)
>novel_mir_290	BnaC07g00030D	FUNCTIONS IN: molecular_function unknown
>novel_mir_290	BnaC08g32190D	TRICHOME BIREFRINGENCE-LIKE 6 (TBL6)
>novel_mir_290	BnaCnng20530D	Cytochrome P450 superfamily protein
>novel_mir_290	BnaCnng42070D	Protein of unknown function (DUF604)
>novel_mir_290	BnaCnng42880D	unknown protein
>novel_mir_291	BnaA01g32840D	embryo defective 2016 (EMB2016)
>novel_mir_291	BnaA03g11780D	Ankyrin repeat family protein
>novel_mir_291	BnaA03g40470D	ABC2 homolog 16 (ATH16)
>novel_mir_291	BnaA03g41510D	cation exchanger 3 (CAX3)
>novel_mir_291	BnaA03g52560D	RING/U-box superfamily protein
>novel_mir_291	BnaA05g34320D	spliceosome protein-related
>novel_mir_291	BnaA09g12460D	Receptor-like protein kinase-related family protein
>novel_mir_291	BnaA09g47660D	S-locus lectin protein kinase family protein
>novel_mir_291	BnaA10g28940D	cytokinin oxidase 3 (CKX3)
>novel_mir_291	BnaC01g27420D	ABC2 homolog 16 (ATH16)
>novel_mir_291	BnaC03g14480D	Ankyrin repeat family protein
>novel_mir_291	BnaC03g16930D	unknown
>novel_mir_291	BnaC05g03900D	lipase class 3 family protein
>novel_mir_291	BnaC07g31440D	ABC2 homolog 16 (ATH16)
>novel_mir_291	BnaC07g32560D	cation exchanger 3 (CAX3)
>novel_mir_291	BnaC08g42090D	S-locus lectin protein kinase family protein
>novel_mir_291	BnaCnng40510D	ABC2 homolog 16 (ATH16)
>novel_mir_291	BnaCnng41020D	Receptor-like protein kinase-related family protein
>novel_mir_292	BnaA05g03550D	MAP kinase 6 (MPK6)
>novel_mir_292	BnaA07g03130D	Plant regulator RWP-RK family protein
>novel_mir_292	BnaC03g65270D	Plant regulator RWP-RK family protein
>novel_mir_292	BnaC04g08810D	demeter-like 1 (DML1)
>novel_mir_292	BnaC05g44340D	Protein of unknown function (DUF626)
>novel_mir_292	BnaC07g06170D	Plant regulator RWP-RK family protein
>novel_mir_293	BnaC01g25180D	ABC2 homolog 4 (ATH4)
>novel_mir_294	BnaA03g15880D	gibberellin 2-oxidase 3 (ATGA2OX3)
>novel_mir_294	BnaA04g20250D	gibberellin 2-oxidase 3 (ATGA2OX3)
>novel_mir_294	BnaA06g31000D	FUNCTIONS IN: molecular_function unknown
>novel_mir_294	BnaA10g20280D	CLAVATA3/ESR-RELATED 40 (CLE40)
>novel_mir_294	BnaC01g24000D	ACCELERATED CELL DEATH 1 (ACD1)
>novel_mir_294	BnaC04g10690D	gibberellin 2-oxidase 3 (ATGA2OX3)
>novel_mir_294	BnaC05g27450D	sumo conjugation enzyme 1 (SCE1)
>novel_mir_294	BnaC07g25650D	FUNCTIONS IN: molecular_function unknown
>novel_mir_294	BnaCnng11280D	NAD(P)-linked oxidoreductase superfamily protein
>novel_mir_295	BnaA06g11210D	Chaperone DnaJ-domain superfamily protein
>novel_mir_296	BnaA06g26890D	inositol requiring 1-1 (IRE1-1)
>novel_mir_296	BnaA09g47450D	aspartic proteinase A1 (APA1)
>novel_mir_296	BnaC07g30070D	inositol requiring 1-1 (IRE1-1)
>novel_mir_297	BnaA03g09840D	ABC transporter of the mitochondrion 3 (ATM3)
>novel_mir_297	BnaC01g22160D	unknown
>novel_mir_297	BnaC01g29260D	LRR and NB-ARC domains-containing disease resistance protein
>novel_mir_297	BnaC03g12470D	ABC transporter of the mitochondrion 3 (ATM3)
>novel_mir_298	BnaC09g12300D	Leucine-rich repeat protein kinase family protein
>novel_mir_3	BnaA04g10140D	ENHANCED RESPONSE TO ABA 1 (ERA1)
>novel_mir_3	BnaC04g32260D	ENHANCED RESPONSE TO ABA 1 (ERA1)
>novel_mir_30	BnaA08g03570D	pectin methylesterase inhibitor 1 (PMEI1)
>novel_mir_30	BnaC01g04900D	ADR1-like 1 (ADR1-L1)
>novel_mir_30	BnaC06g19800D	Uncharacterized conserved protein (DUF2358)
>novel_mir_30	BnaC08g03920D	pectin methylesterase inhibitor 1 (PMEI1)
>novel_mir_30	BnaCnng63440D	ADR1-like 1 (ADR1-L1)
>novel_mir_301	BnaC03g78030D	myrosinase-binding protein 2 (MBP2)
>novel_mir_302	BnaA10g29360D	ubiquitin-specific protease 23 (UBP23)
>novel_mir_303	BnaA03g14540D	Disease resistance protein (TIR-NBS-LRR class) family
>novel_mir_303	BnaA07g31100D	TBP-associated factor 2 (TAF2)
>novel_mir_303	BnaA07g34550D	STRUBBELIG-receptor family 5 (SRF5)
>novel_mir_303	BnaA07g38350D	PENTATRICOPEPTIDE REPEAT 596 (PPR596)
>novel_mir_303	BnaC01g19950D	O-fucosyltransferase family protein
>novel_mir_303	BnaC03g04350D	PASTICCINO 2 (PAS2)
>novel_mir_303	BnaC04g24560D	binding
>novel_mir_303	BnaC05g27340D	HXXXD-type acyl-transferase family protein
>novel_mir_303	BnaC06g34770D	TBP-associated factor 2 (TAF2)
>novel_mir_303	BnaC06g39390D	STRUBBELIG-receptor family 5 (SRF5)
>novel_mir_303	BnaC09g02160D	unknown protein
>novel_mir_303	BnaC09g35020D	cysteine-type peptidases
>novel_mir_303	BnaCnng16460D	SEC6
>novel_mir_304	BnaA03g41150D	unknown protein
>novel_mir_304	BnaA07g33650D	Pathogenesis-related thaumatin superfamily protein
>novel_mir_304	BnaA09g37720D	unknown
>novel_mir_304	BnaA09g39690D	Pectin lyase-like superfamily protein
>novel_mir_304	BnaA10g00110D	squamosa promoter binding protein-like 8 (SPL8)
>novel_mir_304	BnaC02g11450D	Protein of unknown function (DUF295)
>novel_mir_304	BnaC05g00120D	squamosa promoter binding protein-like 8 (SPL8)
>novel_mir_304	BnaC07g32060D	unknown protein
>novel_mir_304	BnaC08g32030D	Pectin lyase-like superfamily protein
>novel_mir_304	BnaC09g10630D	Major facilitator superfamily protein
>novel_mir_305	BnaA08g14000D	vacuolar iron transporter (VIT) family protein
>novel_mir_307	BnaA01g34520D	AAA-type ATPase family protein
>novel_mir_307	BnaA06g24180D	unknown protein
>novel_mir_307	BnaC01g19230D	TORTIFOLIA 1 (TOR1)
>novel_mir_307	BnaC04g49960D	P-loop containing nucleoside triphosphate hydrolases superfamily protein
>novel_mir_307	BnaCnng28270D	unknown protein
>novel_mir_308	BnaA01g22780D	transcription coactivators
>novel_mir_308	BnaA03g25680D	STRUBBELIG-receptor family 3 (SRF3)
>novel_mir_308	BnaC03g19410D	Serine protease inhibitor (SERPIN) family protein
>novel_mir_308	BnaCnng15940D	STRUBBELIG-receptor family 3 (SRF3)
>novel_mir_309	BnaA02g34190D	Chaperone DnaJ-domain superfamily protein
>novel_mir_309	BnaA03g16140D	VQ motif-containing protein
>novel_mir_309	BnaA04g07870D	Exostosin family protein
>novel_mir_309	BnaA07g31750D	Galactosyltransferase family protein
>novel_mir_309	BnaA09g28770D	embryo defective 2204 (emb2204)
>novel_mir_309	BnaA09g47670D	MILDEW RESISTANCE LOCUS O 2 (MLO2)
>novel_mir_309	BnaC02g01500D	Cysteine/Histidine-rich C1 domain family protein
>novel_mir_309	BnaC06g35630D	Galactosyltransferase family protein
>novel_mir_309	BnaC08g49800D	MILDEW RESISTANCE LOCUS O 2 (MLO2)
>novel_mir_31	BnaA01g01140D	Major facilitator superfamily protein
>novel_mir_31	BnaA01g21180D	HXXXD-type acyl-transferase family protein
>novel_mir_31	BnaA05g14140D	RING/U-box superfamily protein
>novel_mir_31	BnaA08g15350D	Major facilitator superfamily protein
>novel_mir_31	BnaA09g15480D	auxin response factor 14 (ARF14)
>novel_mir_31	BnaC01g13840D	cytidinediphosphate diacylglycerol synthase 2 (CDS2)
>novel_mir_31	BnaC03g35830D	SNARE-like superfamily protein
>novel_mir_31	BnaC03g61910D	Major facilitator superfamily protein
>novel_mir_31	BnaC06g10340D	RING/U-box superfamily protein
>novel_mir_31	BnaC08g33400D	S-locus lectin protein kinase family protein
>novel_mir_31	BnaC08g46460D	unknown
>novel_mir_31	BnaC09g23080D	auxin response factor 15 (ARF15)
>novel_mir_31	BnaC09g23520D	auxin response factor 14 (ARF14)
>novel_mir_31	BnaC09g51490D	auxin response factor 21 (ARF21)
>novel_mir_31	BnaCnng04290D	unknown
>novel_mir_31	BnaCnng53530D	Major facilitator superfamily protein
>novel_mir_310	BnaC01g18290D	S-adenosyl-L-methionine-dependent methyltransferases superfamily protein
>novel_mir_310	BnaC02g47010D	unknown
>novel_mir_310	BnaC03g45320D	Disease resistance protein (CC-NBS-LRR class) family
>novel_mir_310	BnaC03g58410D	unknown
>novel_mir_310	BnaC06g27090D	TWIN SISTER OF FT (TSF)
>novel_mir_310	BnaC09g38210D	transferases
>novel_mir_311	BnaAnng15700D	root and pollen arfgap (RPA)
>novel_mir_312	BnaA04g08630D	unknown protein
>novel_mir_313	BnaA01g21520D	emp24/gp25L/p24 family/GOLD family protein
>novel_mir_313	BnaA08g28570D	unknown protein
>novel_mir_313	BnaA09g49980D	unknown protein
>novel_mir_313	BnaC01g27450D	emp24/gp25L/p24 family/GOLD family protein
>novel_mir_313	BnaC03g21150D	Arabidopsis thaliana gibberellin 2-oxidase 1 (ATGA2OX1)
>novel_mir_313	BnaC08g44720D	unknown protein
>novel_mir_313	BnaCnng66650D	unknown protein
>novel_mir_315	BnaA01g09720D	NOD26-like intrinsic protein 1
>novel_mir_315	BnaAnng36000D	Plant protein of unknown function (DUF247)
>novel_mir_315	BnaC01g11410D	NOD26-like intrinsic protein 1
>novel_mir_315	BnaC08g30670D	Plant protein of unknown function (DUF247)
>novel_mir_316	BnaA07g06720D	Regulator of chromosome condensation (RCC1) family with FYVE zinc finger domain
>novel_mir_316	BnaC08g11510D	Disease resistance protein (TIR-NBS-LRR class) family
>novel_mir_317	BnaA04g24420D	nucleolar protein gar2-related
>novel_mir_317	BnaA05g13080D	BEST Arabidopsis thaliana protein match is: nucleolar protein gar2-related (TAIR:AT2G42320.2)
>novel_mir_317	BnaA07g14940D	cysteine-rich RLK (RECEPTOR-like protein kinase) 42 (CRK42)
>novel_mir_317	BnaC01g39370D	Leucine-rich repeat protein kinase family protein
>novel_mir_317	BnaC04g02610D	nucleolar protein gar2-related
>novel_mir_317	BnaC04g24040D	BEST Arabidopsis thaliana protein match is: nucleolar protein gar2-related (TAIR:AT2G42320.2)
>novel_mir_317	BnaC04g48220D	nucleolar protein gar2-related
>novel_mir_317	BnaC06g12920D	cysteine-rich RLK (RECEPTOR-like protein kinase) 42 (CRK42)
>novel_mir_317	BnaC09g50140D	Leucine-rich repeat protein kinase family protein
>novel_mir_319	BnaA04g15070D	unknown
>novel_mir_32	BnaA03g24500D	Glucose-1-phosphate adenylyltransferase family protein
>novel_mir_32	BnaA03g24510D	Glucose-1-phosphate adenylyltransferase family protein
>novel_mir_32	BnaA03g35660D	FUNCTIONS IN: structural constituent of ribosome
>novel_mir_32	BnaA03g46660D	chloroplast heat shock protein 70-2 (CPHSC70-2EAT SHOCK PROTEIN 70-2)
>novel_mir_32	BnaA08g14780D	chloroplast heat shock protein 70-2 (CPHSC70-2EAT SHOCK PROTEIN 70-2)
>novel_mir_32	BnaC01g10110D	ubiquitin C-terminal hydrolase 3 (UCH3)
>novel_mir_32	BnaC02g40490D	RNA polymerase I-associated factor PAF67
>novel_mir_32	BnaC07g38890D	chloroplast heat shock protein 70-1 (cpHsc70-1)
>novel_mir_32	BnaC08g11440D	chloroplast heat shock protein 70-2 (CPHSC70-2EAT SHOCK PROTEIN 70-2)
>novel_mir_320	BnaA04g00530D	Eukaryotic aspartyl protease family protein
>novel_mir_320	BnaC03g39650D	jacalin-related lectin 31 (JAL31)
>novel_mir_320	BnaC04g56450D	Thioredoxin superfamily protein
>novel_mir_320	BnaC05g38760D	Leucine-rich repeat transmembrane protein kinase
>novel_mir_320	BnaC08g43750D	C2 calcium/lipid-binding plant phosphoribosyltransferase family protein
>novel_mir_320	BnaC08g47040D	unknown
>novel_mir_320	BnaCnng17140D	zinc induced facilitator-like 2 (ZIFL2)
>novel_mir_321	BnaC04g10010D	unknown
>novel_mir_321	BnaC04g20640D	unknown
>novel_mir_322	BnaA03g14870D	Protein of unknown function (DUF1218)
>novel_mir_322	BnaA05g07380D	unknown protein
>novel_mir_322	BnaC03g71930D	Protein of unknown function (DUF1218)
>novel_mir_322	BnaC04g42440D	16:0delta9 desaturase 2 (DS2)
>novel_mir_323	BnaA03g09420D	Nucleic acid-binding, OB-fold-like protein
>novel_mir_323	BnaA03g14920D	Ribonuclease H-like superfamily protein
>novel_mir_323	BnaA03g29550D	PAPA-1-like family protein / zinc finger (HIT type) family protein
>novel_mir_323	BnaA05g24840D	unknown
>novel_mir_323	BnaA06g29510D	WD40/YVTN repeat-like-containing domain
>novel_mir_323	BnaA07g20870D	Pathogenesis-related thaumatin superfamily protein
>novel_mir_323	BnaA07g31620D	Galactose oxidase/kelch repeat superfamily protein
>novel_mir_323	BnaA09g20240D	Tetratricopeptide repeat (TPR)-like superfamily protein
>novel_mir_323	BnaC02g13620D	unknown
>novel_mir_323	BnaC03g34810D	PAPA-1-like family protein / zinc finger (HIT type) family protein
>novel_mir_323	BnaC04g30270D	EMBRYO DEFECTIVE 2656 (EMB2656)
>novel_mir_323	BnaC05g38870D	unknown
>novel_mir_323	BnaC05g46170D	unknown
>novel_mir_323	BnaC07g27200D	WD40/YVTN repeat-like-containing domain
>novel_mir_323	BnaC07g30600D	PROPYZAMIDE-HYPERSENSITIVE 1 (PHS1)
>novel_mir_323	BnaC09g22600D	Tetratricopeptide repeat (TPR)-like superfamily protein
>novel_mir_323	BnaC09g24680D	unknown
>novel_mir_323	BnaCnng17750D	Nucleic acid-binding, OB-fold-like protein
>novel_mir_323	BnaCnng31890D	S-locus lectin protein kinase family protein
>novel_mir_326	BnaA01g16260D	NB-ARC domain-containing disease resistance protein
>novel_mir_326	BnaA01g23040D	Disease resistance protein (CC-NBS-LRR class) family
>novel_mir_326	BnaA01g35670D	Disease resistance protein (CC-NBS-LRR class) family
>novel_mir_326	BnaA02g25160D	LRR and NB-ARC domains-containing disease resistance protein
>novel_mir_326	BnaA05g28460D	P-loop containing nucleoside triphosphate hydrolases superfamily protein
>novel_mir_326	BnaA06g08270D	Disease resistance protein (CC-NBS-LRR class) family
>novel_mir_326	BnaA07g17000D	LRR and NB-ARC domains-containing disease resistance protein
>novel_mir_326	BnaA07g22940D	Disease resistance protein (TIR-NBS-LRR class)
>novel_mir_326	BnaA08g24860D	RESISTANT TO P. SYRINGAE 5 (RPS5)
>novel_mir_326	BnaA09g10520D	Disease resistance protein (CC-NBS-LRR class) family
>novel_mir_326	BnaA09g31620D	HOPZ-ACTIVATED RESISTANCE 1 (ZAR1)
>novel_mir_326	BnaA09g46490D	RPS5-like 1 (RFL1)
>novel_mir_326	BnaA09g47240D	Disease resistance protein (CC-NBS-LRR class) family
>novel_mir_326	BnaA09g47300D	RESISTANT TO P. SYRINGAE 5 (RPS5)
>novel_mir_326	BnaAnng03870D	RESISTANT TO P. SYRINGAE 5 (RPS5)
>novel_mir_326	BnaC01g19360D	NB-ARC domain-containing disease resistance protein
>novel_mir_326	BnaC05g09540D	Disease resistance protein (CC-NBS-LRR class) family
>novel_mir_326	BnaC05g09600D	Disease resistance protein (CC-NBS-LRR class) family
>novel_mir_326	BnaC05g12120D	Disease resistance protein (CC-NBS-LRR class) family
>novel_mir_326	BnaC06g23980D	Disease resistance protein (TIR-NBS-LRR class) family
>novel_mir_326	BnaC06g24010D	Disease resistance protein (TIR-NBS-LRR class)
>novel_mir_326	BnaC06g34000D	Disease resistance protein (TIR-NBS-LRR class)
>novel_mir_326	BnaC07g44370D	LRR and NB-ARC domains-containing disease resistance protein
>novel_mir_326	BnaC08g15420D	RESISTANT TO P. SYRINGAE 5 (RPS5)
>novel_mir_326	BnaC08g15510D	Disease resistance protein (CC-NBS-LRR class) family
>novel_mir_326	BnaC08g21550D	RESISTANT TO P. SYRINGAE 5 (RPS5)
>novel_mir_326	BnaC08g40560D	RPS5-like 1 (RFL1)
>novel_mir_326	BnaC08g41330D	RPS5-like 1 (RFL1)
>novel_mir_326	BnaC08g41340D	Disease resistance protein (CC-NBS-LRR class) family
>novel_mir_326	BnaC08g41420D	LRR and NB-ARC domains-containing disease resistance protein
>novel_mir_326	BnaC08g41430D	LRR and NB-ARC domains-containing disease resistance protein
>novel_mir_326	BnaC08g41710D	Disease resistance protein (CC-NBS-LRR class) family
>novel_mir_326	BnaC08g48650D	RESISTANT TO P. SYRINGAE 5 (RPS5)
>novel_mir_326	BnaC09g10760D	Disease resistance protein (CC-NBS-LRR class) family
>novel_mir_326	BnaC09g10770D	Disease resistance protein (CC-NBS-LRR class) family
>novel_mir_326	BnaCnng20410D	LRR and NB-ARC domains-containing disease resistance protein
>novel_mir_326	BnaCnng50410D	Disease resistance protein (CC-NBS-LRR class) family
>novel_mir_326	BnaCnng57760D	LRR and NB-ARC domains-containing disease resistance protein
>novel_mir_326	BnaCnng64090D	RESISTANT TO P. SYRINGAE 5 (RPS5)
>novel_mir_326	BnaUnng00420D	Disease resistance protein (CC-NBS-LRR class) family
>novel_mir_327	BnaA04g01050D	microtubule-associated protein 65-4 (MAP65-4)
>novel_mir_327	BnaA10g27490D	Protein of unknown function (DUF674)
>novel_mir_327	BnaAnng22550D	FUNCTIONS IN: molecular_function unknown
>novel_mir_327	BnaC04g55380D	microtubule-associated protein 65-4 (MAP65-4)
>novel_mir_329	BnaA01g29050D	TCP family transcription factor 4 (TCP4)
>novel_mir_329	BnaA02g01580D	NO EXINE FORMATION 1 (NEF1)
>novel_mir_329	BnaA02g09340D	myb domain protein 97 (MYB97)
>novel_mir_329	BnaA03g04070D	unknown protein
>novel_mir_329	BnaA03g22590D	myb domain protein 81 (MYB81)
>novel_mir_329	BnaA03g29440D	HCO3- transporter family
>novel_mir_329	BnaA03g33680D	TCP family transcription factor 4 (TCP4)
>novel_mir_329	BnaA04g17070D	beta glucosidase 13 (BGLU13)
>novel_mir_329	BnaA05g00740D	REQUIRES HIGH BORON 1 (BOR1)
>novel_mir_329	BnaA05g04000D	beta glucosidase 15 (BGLU15)
>novel_mir_329	BnaA05g04020D	beta glucosidase 15 (BGLU15)
>novel_mir_329	BnaA05g24520D	TCP family transcription factor 4 (TCP4)
>novel_mir_329	BnaA05g27620D	myb domain protein 65 (MYB65)
>novel_mir_329	BnaA05g30730D	aldehyde dehydrogenase 22A1 (ALDH22A1)
>novel_mir_329	BnaA07g12970D	myb domain protein 81 (MYB81)
>novel_mir_329	BnaA07g34500D	Pseudouridine synthase family protein
>novel_mir_329	BnaA09g03650D	Frigida-like protein
>novel_mir_329	BnaA09g32590D	Bifunctional inhibitor/lipid-transfer protein/seed storage 2S albumin superfamily protein
>novel_mir_329	BnaAnng27960D	myb domain protein 101 (MYB101)
>novel_mir_329	BnaC01g36430D	TCP family transcription factor 4 (TCP4)
>novel_mir_329	BnaC02g04700D	NO EXINE FORMATION 1 (NEF1)
>novel_mir_329	BnaC03g26620D	myb domain protein 81 (MYB81)
>novel_mir_329	BnaC03g34730D	HCO3- transporter family
>novel_mir_329	BnaC03g38850D	TCP family transcription factor 4 (TCP4)
>novel_mir_329	BnaC03g72490D	REQUIRES HIGH BORON 1 (BOR1)
>novel_mir_329	BnaC04g03740D	beta glucosidase 15 (BGLU15)
>novel_mir_329	BnaC04g03750D	beta glucosidase 15 (BGLU15)
>novel_mir_329	BnaC04g17160D	myb domain protein 81 (MYB81)
>novel_mir_329	BnaC04g40390D	beta glucosidase 13 (BGLU13)
>novel_mir_329	BnaC05g45180D	aldehyde dehydrogenase 22A1 (ALDH22A1)
>novel_mir_329	BnaC09g03060D	Frigida-like protein
>novel_mir_329	BnaCnng31260D	myb domain protein 65 (MYB65)
>novel_mir_329	BnaCnng49390D	myb domain protein 65 (MYB65)
>novel_mir_329	BnaCnng51960D	myb domain protein 101 (MYB101)
>novel_mir_329	BnaCnng59700D	TCP family transcription factor 4 (TCP4)
>novel_mir_33	BnaA09g24860D	Amino acid permease family protein
>novel_mir_330	BnaA02g17260D	Walls Are Thin 1 (WAT1)
>novel_mir_330	BnaA02g23670D	Leucine-rich repeat protein kinase family protein
>novel_mir_330	BnaA03g10380D	cytochrome P450, family 81, subfamily F, polypeptide 2 (CYP81F2)
>novel_mir_330	BnaA04g07230D	alpha/beta-Hydrolases superfamily protein
>novel_mir_330	BnaA09g55060D	Eukaryotic aspartyl protease family protein
>novel_mir_330	BnaC02g24380D	Walls Are Thin 1 (WAT1)
>novel_mir_330	BnaC02g31270D	EF-TU receptor (EFR)
>novel_mir_330	BnaC04g55880D	alpha/beta-Hydrolases superfamily protein
>novel_mir_330	BnaC08g26460D	Eukaryotic aspartyl protease family protein
>novel_mir_332	BnaA03g38010D	CCCH-type zinc fingerfamily protein with RNA-binding domain
>novel_mir_332	BnaA04g14130D	Cytosol aminopeptidase family protein
>novel_mir_332	BnaA05g20300D	F-box family protein-related
>novel_mir_332	BnaA06g10310D	centromere protein C (CENP-C)
>novel_mir_332	BnaC03g44090D	CCCH-type zinc fingerfamily protein with RNA-binding domain
>novel_mir_332	BnaC04g36720D	Cytosol aminopeptidase family protein
>novel_mir_332	BnaC05g49770D	centromere protein C (CENP-C)
>novel_mir_332	BnaC06g03280D	unknown
>novel_mir_332	BnaCnng69600D	Calcium-binding EF-hand family protein
>novel_mir_333	BnaA03g13330D	EARLY RESPONSIVE TO DEHYDRATION 1 (ERD1)
>novel_mir_333	BnaA04g01770D	pectin methylesterase 61 (PME61)
>novel_mir_333	BnaA05g13490D	NAD(P)-binding Rossmann-fold superfamily protein
>novel_mir_333	BnaA05g17850D	unknown protein
>novel_mir_333	BnaA08g13980D	CCT motif family protein
>novel_mir_333	BnaA09g50720D	breast cancer associated RING 1 (BARD1)
>novel_mir_333	BnaC04g20840D	unknown
>novel_mir_333	BnaC04g23280D	pectin methylesterase 61 (PME61)
>novel_mir_333	BnaC05g28250D	unknown protein
>novel_mir_333	BnaC08g12650D	CCT motif family protein
>novel_mir_333	BnaCnng17740D	unknown
>novel_mir_334	BnaCnng06180D	cellulose synthase-like D3 (CSLD3)
>novel_mir_335	BnaA04g11350D	Disease resistance protein (TIR-NBS-LRR class) family
>novel_mir_335	BnaA09g36670D	FUNCTIONS IN: unfolded protein binding, heat shock protein binding
>novel_mir_335	BnaC08g28260D	FUNCTIONS IN: unfolded protein binding, heat shock protein binding
>novel_mir_336	BnaA07g07300D	cation-chloride co-transporter 1 (CCC1)
>novel_mir_336	BnaA08g17340D	cation-chloride co-transporter 1 (CCC1)
>novel_mir_336	BnaC02g13360D	mitogen-activated protein kinase kinase kinase 15 (MAPKKK15)
>novel_mir_336	BnaC03g59720D	cation-chloride co-transporter 1 (CCC1)
>novel_mir_336	BnaC07g08940D	cation-chloride co-transporter 1 (CCC1)
>novel_mir_337	BnaA02g02700D	IRREGULAR XYLEM 6 (IRX6)
>novel_mir_337	BnaA02g09070D	MBOAT (membrane bound O-acyl transferase) family protein
>novel_mir_337	BnaA02g14580D	Squamosa promoter-binding protein-like (SBP domain) transcription factor family protein
>novel_mir_337	BnaA02g16670D	Calcium-dependent phosphotriesterase superfamily protein
>novel_mir_337	BnaA02g26810D	phytanoyl-CoA dioxygenase (PhyH) family protein
>novel_mir_337	BnaA02g29470D	ATP binding cassette subfamily B19 (ABCB19)
>novel_mir_337	BnaA03g13580D	Squamosa promoter-binding protein-like (SBP domain) transcription factor family protein
>novel_mir_337	BnaA03g22620D	Transducin family protein / WD-40 repeat family protein
>novel_mir_337	BnaA04g24340D	squamosa promoter binding protein-like 9 (SPL9)
>novel_mir_337	BnaA04g27550D	squamosa promoter binding protein-like 15 (SPL15)
>novel_mir_337	BnaA05g02680D	squamosa promoter binding protein-like 9 (SPL9)
>novel_mir_337	BnaA05g13550D	cellulose synthase like E1 (CSLE1)
>novel_mir_337	BnaA05g29840D	RNA-binding (RRM/RBD/RNP motifs) family protein
>novel_mir_337	BnaA05g34030D	starch synthase 2 (SS2)
>novel_mir_337	BnaA06g36780D	squamosa promoter binding protein-like 2 (SPL2)
>novel_mir_337	BnaA07g08830D	squamosa promoter binding protein-like 10 (SPL10)
>novel_mir_337	BnaA07g08840D	squamosa promoter-like 11 (SPL11)
>novel_mir_337	BnaA07g17550D	squamosa promoter binding protein-like 15 (SPL15)
>novel_mir_337	BnaA07g22670D	Protein kinase superfamily protein
>novel_mir_337	BnaA07g27730D	Squamosa promoter-binding protein-like (SBP domain) transcription factor family protein
>novel_mir_337	BnaA07g31290D	Rhomboid-related intramembrane serine protease family protein
>novel_mir_337	BnaA09g16340D	squamosa promoter binding protein-like 2 (SPL2)
>novel_mir_337	BnaA09g18520D	Octicosapeptide/Phox/Bem1p family protein
>novel_mir_337	BnaA09g27960D	squamosa promoter-like 11 (SPL11)
>novel_mir_337	BnaA10g09930D	Concanavalin A-like lectin protein kinase family protein
>novel_mir_337	BnaA10g18600D	IRREGULAR XYLEM 6 (IRX6)
>novel_mir_337	BnaAnng18690D	Oxoglutarate/iron-dependent oxygenase
>novel_mir_337	BnaAnng20470D	RNI-like superfamily protein
>novel_mir_337	BnaAnng25050D	squamosa promoter binding protein-like 10 (SPL10)
>novel_mir_337	BnaAnng32080D	Regulator of Vps4 activity in the MVB pathway protein
>novel_mir_337	BnaC02g06140D	IRREGULAR XYLEM 6 (IRX6)
>novel_mir_337	BnaC02g13080D	MBOAT (membrane bound O-acyl transferase) family protein
>novel_mir_337	BnaC02g14000D	Squamosa promoter-binding protein-like (SBP domain) transcription factor family protein
>novel_mir_337	BnaC02g14700D	unknown
>novel_mir_337	BnaC02g19100D	Squamosa promoter-binding protein-like (SBP domain) transcription factor family protein
>novel_mir_337	BnaC03g16490D	Squamosa promoter-binding protein-like (SBP domain) transcription factor family protein
>novel_mir_337	BnaC03g26650D	Transducin family protein / WD-40 repeat family protein
>novel_mir_337	BnaC03g27870D	Squamosa promoter-binding protein-like (SBP domain) transcription factor family protein
>novel_mir_337	BnaC03g57620D	squamosa promoter binding protein-like 10 (SPL10)
>novel_mir_337	BnaC04g02520D	squamosa promoter binding protein-like 9 (SPL9)
>novel_mir_337	BnaC04g23930D	squamosa promoter binding protein-like 15 (SPL15)
>novel_mir_337	BnaC04g48150D	squamosa promoter binding protein-like 9 (SPL9)
>novel_mir_337	BnaC05g21270D	squamosa promoter-like 11 (SPL11)
>novel_mir_337	BnaC05g21280D	squamosa promoter binding protein-like 10 (SPL10)
>novel_mir_337	BnaC05g43950D	Protein of unknown function (DUF1191)
>novel_mir_337	BnaC06g16200D	squamosa promoter binding protein-like 15 (SPL15)
>novel_mir_337	BnaC06g23580D	Protein kinase superfamily protein
>novel_mir_337	BnaC07g11380D	squamosa promoter-like 11 (SPL11)
>novel_mir_337	BnaC07g11390D	squamosa promoter binding protein-like 10 (SPL10)
>novel_mir_337	BnaC07g17030D	squamosa promoter binding protein-like 2 (SPL2)
>novel_mir_337	BnaC07g30100D	ARABIDOPSIS TRITHORAX-RELATED PROTEIN 6 (ATXR6)
>novel_mir_337	BnaC09g01700D	Oxoglutarate/iron-dependent oxygenase
>novel_mir_337	BnaC09g17430D	squamosa promoter binding protein-like 2 (SPL2)
>novel_mir_337	BnaC09g20450D	Octicosapeptide/Phox/Bem1p family protein
>novel_mir_337	BnaC09g27080D	Squamosa promoter-binding protein-like (SBP domain) transcription factor family protein
>novel_mir_337	BnaC09g42230D	IRREGULAR XYLEM 6 (IRX6)
>novel_mir_337	BnaC09g42240D	IRREGULAR XYLEM 6 (IRX6)
>novel_mir_337	BnaC09g51580D	Cyclase family protein
>novel_mir_337	BnaCnng61400D	Squamosa promoter-binding protein-like (SBP domain) transcription factor family protein
>novel_mir_338	BnaA06g38860D	Nucleic acid-binding, OB-fold-like protein
>novel_mir_338	BnaA07g19870D	VQ motif-containing protein
>novel_mir_338	BnaA09g45120D	unknown
>novel_mir_338	BnaC05g49580D	Galactose oxidase/kelch repeat superfamily protein
>novel_mir_338	BnaC06g19170D	VQ motif-containing protein
>novel_mir_338	BnaC08g20120D	CONTAINS InterPro DOMAIN/s: Protein BYPASS related (InterPro:IPR008511)
>novel_mir_339	BnaA01g21720D	Phosphoglycerate mutase family protein
>novel_mir_339	BnaA07g25730D	F-box/RNI-like/FBD-like domains-containing protein
>novel_mir_339	BnaA07g25740D	F-box/RNI-like/FBD-like domains-containing protein
>novel_mir_339	BnaA08g19610D	unknown protein
>novel_mir_339	BnaA09g21640D	cysteine-rich RLK (RECEPTOR-like protein kinase) 33 (CRK33)
>novel_mir_339	BnaA09g49390D	FTSH protease 10 (ftsh10)
>novel_mir_339	BnaA10g21770D	MSCS-like 2 (MSL2)
>novel_mir_339	BnaA10g28580D	unknown protein
>novel_mir_339	BnaAnng09650D	unknown protein
>novel_mir_339	BnaC01g27920D	Phosphoglycerate mutase family protein
>novel_mir_339	BnaC02g15740D	SKU5 similar 2 (SKS2)
>novel_mir_339	BnaC05g45680D	RING/U-box superfamily protein
>novel_mir_339	BnaC05g51750D	FUNCTIONS IN: sequence-specific DNA binding transcription factor activity
>novel_mir_339	BnaC07g18540D	F-box/RNI-like/FBD-like domains-containing protein
>novel_mir_339	BnaC07g37040D	unknown protein
>novel_mir_339	BnaC07g41260D	Tyrosine transaminase family protein
>novel_mir_339	BnaC08g45380D	FTSH protease 10 (ftsh10)
>novel_mir_339	BnaC09g46060D	MSCS-like 2 (MSL2)
>novel_mir_339	BnaCnng17900D	F-box/RNI-like/FBD-like domains-containing protein
>novel_mir_34	BnaC08g02120D	CCCH-type zinc fingerfamily protein with RNA-binding domain
>novel_mir_341	BnaA06g03700D	zinc finger (Ran-binding) family protein
>novel_mir_341	BnaC03g71060D	Leucine-rich repeat transmembrane protein kinase
>novel_mir_341	BnaC06g02060D	zinc finger (Ran-binding) family protein
>novel_mir_342	BnaA08g11840D	ADR1-like 1 (ADR1-L1)
>novel_mir_342	BnaA08g26800D	XIC
>novel_mir_342	BnaC05g06330D	XIC
>novel_mir_342	BnaCnng47820D	XIC
>novel_mir_342	BnaCnng63440D	ADR1-like 1 (ADR1-L1)
>novel_mir_346	BnaA01g16320D	S-locus lectin protein kinase family protein
>novel_mir_346	BnaC01g19460D	S-locus lectin protein kinase family protein
>novel_mir_349	BnaA09g01150D	oxidoreductase, 2OG-Fe(II) oxygenase family protein
>novel_mir_349	BnaC04g03640D	Cysteine/Histidine-rich C1 domain family protein
>novel_mir_35	BnaA10g30430D	glycerol-3-phosphate acyltransferase 7 (GPAT7)
>novel_mir_35	BnaC09g49330D	glycerol-3-phosphate acyltransferase 7 (GPAT7)
>novel_mir_352	BnaA03g16510D	Uncharacterised protein family (UPF0497)
>novel_mir_352	BnaA03g30950D	Concanavalin A-like lectin family protein
>novel_mir_352	BnaA03g31540D	receptor like protein 43 (RLP43)
>novel_mir_352	BnaA03g37910D	Tetratricopeptide repeat (TPR)-like superfamily protein
>novel_mir_352	BnaA03g46560D	MILDEW RESISTANCE LOCUS O 13 (MLO13)
>novel_mir_352	BnaA03g47790D	plant intracellular ras group-related LRR 8 (PIRL8)
>novel_mir_352	BnaA03g54490D	Pentatricopeptide repeat (PPR-like) superfamily protein
>novel_mir_352	BnaA05g08160D	Uncharacterised protein family (UPF0497)
>novel_mir_352	BnaA07g16530D	photosystem I light harvesting complex gene 1 (LHCA1)
>novel_mir_352	BnaAnng02560D	Cyclin family protein
>novel_mir_352	BnaAnng07630D	Uncharacterised protein family (UPF0497)
>novel_mir_352	BnaAnng18450D	RING/U-box superfamily protein
>novel_mir_352	BnaC02g03310D	RING/U-box superfamily protein
>novel_mir_352	BnaC03g13000D	villin, putative
>novel_mir_352	BnaC03g19890D	Uncharacterised protein family (UPF0497)
>novel_mir_352	BnaC03g30000D	Major facilitator superfamily protein
>novel_mir_352	BnaC03g36250D	Concanavalin A-like lectin family protein
>novel_mir_352	BnaC03g73300D	receptor like protein 43 (RLP43)
>novel_mir_352	BnaC04g09200D	Uncharacterised protein family (UPF0497)
>novel_mir_352	BnaC07g35080D	FAD-dependent oxidoreductase family protein
>novel_mir_352	BnaC07g37360D	unknown protein
>novel_mir_352	BnaC07g40060D	plant intracellular ras group-related LRR 8 (PIRL8)
>novel_mir_352	BnaCnng17260D	Regulator of chromosome condensation (RCC1) family protein
>novel_mir_354	BnaA01g05260D	glycosyl hydrolase 9B17 (GH9B17)
>novel_mir_354	BnaA06g33340D	terpene synthase-like sequence-1,8-cineole (TPS-CIN)
>novel_mir_354	BnaA06g37210D	glycosyl hydrolase 9B17 (GH9B17)
>novel_mir_354	BnaC01g00090D	glycosyl hydrolase 9B17 (GH9B17)
>novel_mir_354	BnaC07g47450D	glycosyl hydrolase 9B17 (GH9B17)
>novel_mir_355	BnaC04g35500D	methyltransferase 1 (MET1)
>novel_mir_355	BnaCnng71120D	TBP-associated factor 13 (TAF13)
>novel_mir_357	BnaA01g06850D	villin 4 (VLN4)
>novel_mir_357	BnaA05g11080D	unknown
>novel_mir_357	BnaA06g12370D	Per1-like family protein
>novel_mir_357	BnaA08g01630D	Per1-like family protein
>novel_mir_357	BnaA09g30310D	Protein kinase family protein with ARM repeat domain
>novel_mir_357	BnaAnng10840D	villin 4 (VLN4)
>novel_mir_357	BnaC01g08210D	villin 4 (VLN4)
>novel_mir_357	BnaC03g61410D	Per1-like family protein
>novel_mir_357	BnaC04g28400D	tetratricopeptide repeat (TPR)-containing protein
>novel_mir_357	BnaC05g18120D	Protein kinase family protein with ARM repeat domain
>novel_mir_357	BnaC06g12200D	villin 4 (VLN4)
>novel_mir_357	BnaC07g50870D	villin 4 (VLN4)
>novel_mir_357	BnaCnng29560D	villin 4 (VLN4)
>novel_mir_358	BnaA03g29480D	ARM repeat superfamily protein
>novel_mir_358	BnaC03g34790D	ARM repeat superfamily protein
>novel_mir_359	BnaA02g03410D	FUNCTIONS IN: molecular_function unknown
>novel_mir_359	BnaA02g03590D	BABY BOOM (BBM)
>novel_mir_359	BnaA03g01610D	EMBRYO DEFECTIVE 2771 (EMB2771)
>novel_mir_359	BnaA10g17290D	BABY BOOM (BBM)
>novel_mir_359	BnaC02g44180D	BABY BOOM (BBM)
>novel_mir_359	BnaC03g39460D	MAR binding filament-like protein 1 (MFP1)
>novel_mir_359	BnaC09g40490D	BABY BOOM (BBM)
>novel_mir_36	BnaA02g14580D	Squamosa promoter-binding protein-like (SBP domain) transcription factor family protein
>novel_mir_36	BnaA03g00060D	unknown
>novel_mir_36	BnaA03g13580D	Squamosa promoter-binding protein-like (SBP domain) transcription factor family protein
>novel_mir_36	BnaA04g24340D	squamosa promoter binding protein-like 9 (SPL9)
>novel_mir_36	BnaA04g27550D	squamosa promoter binding protein-like 15 (SPL15)
>novel_mir_36	BnaA05g02680D	squamosa promoter binding protein-like 9 (SPL9)
>novel_mir_36	BnaA06g36780D	squamosa promoter binding protein-like 2 (SPL2)
>novel_mir_36	BnaA07g08830D	squamosa promoter binding protein-like 10 (SPL10)
>novel_mir_36	BnaA07g08840D	squamosa promoter-like 11 (SPL11)
>novel_mir_36	BnaA07g17550D	squamosa promoter binding protein-like 15 (SPL15)
>novel_mir_36	BnaA07g27730D	Squamosa promoter-binding protein-like (SBP domain) transcription factor family protein
>novel_mir_36	BnaA09g16340D	squamosa promoter binding protein-like 2 (SPL2)
>novel_mir_36	BnaA09g27960D	squamosa promoter-like 11 (SPL11)
>novel_mir_36	BnaA10g09930D	Concanavalin A-like lectin protein kinase family protein
>novel_mir_36	BnaAnng25050D	squamosa promoter binding protein-like 10 (SPL10)
>novel_mir_36	BnaC02g14000D	Squamosa promoter-binding protein-like (SBP domain) transcription factor family protein
>novel_mir_36	BnaC02g19100D	Squamosa promoter-binding protein-like (SBP domain) transcription factor family protein
>novel_mir_36	BnaC02g48750D	unknown
>novel_mir_36	BnaC03g16490D	Squamosa promoter-binding protein-like (SBP domain) transcription factor family protein
>novel_mir_36	BnaC03g27870D	Squamosa promoter-binding protein-like (SBP domain) transcription factor family protein
>novel_mir_36	BnaC03g57620D	squamosa promoter binding protein-like 10 (SPL10)
>novel_mir_36	BnaC04g02520D	squamosa promoter binding protein-like 9 (SPL9)
>novel_mir_36	BnaC04g23930D	squamosa promoter binding protein-like 15 (SPL15)
>novel_mir_36	BnaC04g48150D	squamosa promoter binding protein-like 9 (SPL9)
>novel_mir_36	BnaC05g21270D	squamosa promoter-like 11 (SPL11)
>novel_mir_36	BnaC05g21280D	squamosa promoter binding protein-like 10 (SPL10)
>novel_mir_36	BnaC06g16200D	squamosa promoter binding protein-like 15 (SPL15)
>novel_mir_36	BnaC07g11380D	squamosa promoter-like 11 (SPL11)
>novel_mir_36	BnaC07g11390D	squamosa promoter binding protein-like 10 (SPL10)
>novel_mir_36	BnaC07g17030D	squamosa promoter binding protein-like 2 (SPL2)
>novel_mir_36	BnaC09g17430D	squamosa promoter binding protein-like 2 (SPL2)
>novel_mir_36	BnaC09g27080D	Squamosa promoter-binding protein-like (SBP domain) transcription factor family protein
>novel_mir_36	BnaC09g35570D	Ribonuclease H-like superfamily protein
>novel_mir_36	BnaCnng61400D	Squamosa promoter-binding protein-like (SBP domain) transcription factor family protein
>novel_mir_361	BnaC05g03530D	FUNCTIONS IN: DNA binding
>novel_mir_361	BnaC07g29460D	sucrose phosphate synthase 2F (SPS2F)
>novel_mir_361	BnaCnng56090D	Regulator of Vps4 activity in the MVB pathway protein
>novel_mir_362	BnaA01g00440D	SUPPRESSOR OF RPS4-RLD 1 (SRFR1)
>novel_mir_362	BnaA03g39100D	purple acid phosphatase 10 (PAP10)
>novel_mir_362	BnaA03g40670D	unknown protein
>novel_mir_362	BnaA03g43750D	unknown
>novel_mir_362	BnaA03g48190D	RNA-binding (RRM/RBD/RNP motifs) family protein
>novel_mir_362	BnaA05g06170D	Zinc finger (C3HC4-type RING finger) family protein
>novel_mir_362	BnaA06g04510D	Zinc finger (C3HC4-type RING finger) family protein
>novel_mir_362	BnaA06g10290D	unknown
>novel_mir_362	BnaA09g08700D	purple acid phosphatase 10 (PAP10)
>novel_mir_362	BnaC04g06440D	Zinc finger (C3HC4-type RING finger) family protein
>novel_mir_362	BnaC07g35210D	unknown
>novel_mir_362	BnaC07g46530D	SUPPRESSOR OF RPS4-RLD 1 (SRFR1)
>novel_mir_362	BnaC09g08970D	purple acid phosphatase 10 (PAP10)
>novel_mir_362	BnaC09g51960D	alpha/beta-Hydrolases superfamily protein
>novel_mir_362	BnaCnng09950D	ARM repeat superfamily protein
>novel_mir_363	BnaA01g30480D	unknown protein
>novel_mir_363	BnaAnng01110D	ovate family protein 13 (OFP13)
>novel_mir_363	BnaC02g02540D	ovate family protein 13 (OFP13)
>novel_mir_363	BnaC07g26050D	RING/U-box superfamily protein
>novel_mir_363	BnaC08g08400D	unknown protein
>novel_mir_363	BnaCnng64310D	with no lysine (K) kinase 4 (WNK4)
>novel_mir_365	BnaA04g00560D	BEST Arabidopsis thaliana protein match is: reduced male fertility (TAIR:AT3G61730.1)
>novel_mir_365	BnaA09g07690D	SKU5 similar 17 (sks17)
>novel_mir_365	BnaA09g55570D	dof affecting germination 1 (DAG1)
>novel_mir_365	BnaC08g31700D	dof affecting germination 1 (DAG1)
>novel_mir_366	BnaA09g01000D	sulfate transporter 3
>novel_mir_366	BnaAnng40330D	sulfate transporter 3
>novel_mir_366	BnaC04g56430D	pfkB-like carbohydrate kinase family protein
>novel_mir_366	BnaC05g25100D	Auxin efflux carrier family protein
>novel_mir_366	BnaC09g00110D	sulfate transporter 3
>novel_mir_367	BnaA01g01140D	Major facilitator superfamily protein
>novel_mir_367	BnaA01g09900D	nine-cis-epoxycarotenoid dioxygenase 4 (NCED4)
>novel_mir_367	BnaA01g10300D	Pentatricopeptide repeat (PPR-like) superfamily protein
>novel_mir_367	BnaA01g12740D	homolog of separase (ESP)
>novel_mir_367	BnaA01g28980D	chloroplast 30S ribosomal protein S20, putative
>novel_mir_367	BnaA01g30480D	unknown protein
>novel_mir_367	BnaA01g35040D	Terpenoid cyclases/Protein prenyltransferases superfamily protein
>novel_mir_367	BnaA02g07820D	SHV3-like 5 (SVL5)
>novel_mir_367	BnaA02g07920D	SHV3-like 5 (SVL5)
>novel_mir_367	BnaA02g08080D	tetraspanin15 (TET15)
>novel_mir_367	BnaA02g18690D	sulfate transporter 1
>novel_mir_367	BnaA02g31890D	YUCCA6 (YUC6)
>novel_mir_367	BnaA03g09800D	lactate/malate dehydrogenase family protein
>novel_mir_367	BnaA03g22270D	CONTAINS InterPro DOMAIN/s: Protein of unknown function DUF2451, C-terminal (InterPro:IPR019514), Vacuolar protein sorting-associated protein 54 (InterPro:IPR019515)
>novel_mir_367	BnaA03g26850D	unknown protein
>novel_mir_367	BnaA03g29850D	RING/U-box superfamily protein
>novel_mir_367	BnaA03g35590D	cytochrome P450, family 705, subfamily A, polypeptide 15 (CYP705A15)
>novel_mir_367	BnaA03g46420D	unknown protein
>novel_mir_367	BnaA03g47960D	UNFERTILIZED EMBRYO SAC 17 (UNE17)
>novel_mir_367	BnaA03g53530D	Major facilitator superfamily protein
>novel_mir_367	BnaA03g55020D	Pathogenesis-related thaumatin superfamily protein
>novel_mir_367	BnaA04g16070D	prephenate dehydratase 1 (PD1)
>novel_mir_367	BnaA04g17020D	pumilio 1 (PUM1)
>novel_mir_367	BnaA04g24320D	DNA-binding bromodomain-containing protein
>novel_mir_367	BnaA05g13390D	formin 3 (FH3)
>novel_mir_367	BnaA05g18930D	cytochrome P450, family 705, subfamily A, polypeptide 22 (CYP705A22)
>novel_mir_367	BnaA05g18950D	cytochrome P450, family 705, subfamily A, polypeptide 32 (CYP705A32)
>novel_mir_367	BnaA05g18960D	cytochrome P450, family 705, subfamily A, polypeptide 32 (CYP705A32)
>novel_mir_367	BnaA05g19010D	cytochrome P450, family 705, subfamily A, polypeptide 22 (CYP705A22)
>novel_mir_367	BnaA05g23290D	UDP-glucosyl transferase 88A1 (UGT88A1)
>novel_mir_367	BnaA05g24420D	chloroplast 30S ribosomal protein S20, putative
>novel_mir_367	BnaA05g29750D	rhomboid protein-related
>novel_mir_367	BnaA06g08960D	2-oxoglutarate (2OG) and Fe(II)-dependent oxygenase superfamily protein
>novel_mir_367	BnaA06g15190D	Exostosin family protein
>novel_mir_367	BnaA06g15260D	unknown protein
>novel_mir_367	BnaA06g17340D	Calcium-binding EF-hand family protein
>novel_mir_367	BnaA06g20570D	Calcium-binding EF-hand family protein
>novel_mir_367	BnaA06g25970D	RING/U-box superfamily protein
>novel_mir_367	BnaA06g38270D	leucine-rich repeat/extensin 2 (LRX2)
>novel_mir_367	BnaA07g02920D	RING/U-box superfamily protein
>novel_mir_367	BnaA07g09220D	Major facilitator superfamily protein
>novel_mir_367	BnaA07g09230D	Major facilitator superfamily protein
>novel_mir_367	BnaA07g14840D	catalytics
>novel_mir_367	BnaA07g16920D	cytochrome P450, family 94, subfamily D, polypeptide 2 (CYP94D2)
>novel_mir_367	BnaA07g16930D	cytochrome P450, family 94, subfamily D, polypeptide 2 (CYP94D2)
>novel_mir_367	BnaA07g22530D	RING/U-box superfamily protein
>novel_mir_367	BnaA07g27700D	unknown
>novel_mir_367	BnaA07g33860D	sulfate transporter 1
>novel_mir_367	BnaA08g03180D	cytochrome P450, family 705, subfamily A, polypeptide 19 (CYP705A19)
>novel_mir_367	BnaA08g07740D	unknown
>novel_mir_367	BnaA08g07750D	Copper amine oxidase family protein
>novel_mir_367	BnaA08g15350D	Major facilitator superfamily protein
>novel_mir_367	BnaA09g13910D	Hydroxyproline-rich glycoprotein family protein
>novel_mir_367	BnaA09g16800D	cytochrome P450, family 705, subfamily A, polypeptide 6 (CYP705A6)
>novel_mir_367	BnaA09g39400D	Protein of unknown function (DUF3133)
>novel_mir_367	BnaA09g51970D	basic helix-loop-helix (bHLH) DNA-binding superfamily protein
>novel_mir_367	BnaA09g53430D	Uncharacterised protein family (UPF0114)
>novel_mir_367	BnaA10g09900D	unknown
>novel_mir_367	BnaA10g11690D	tetraspanin15 (TET15)
>novel_mir_367	BnaA10g27470D	O-fucosyltransferase family protein
>novel_mir_367	BnaAnng03920D	GRAS family transcription factor
>novel_mir_367	BnaAnng14430D	cytochrome P450, family 94, subfamily D, polypeptide 2 (CYP94D2)
>novel_mir_367	BnaAnng29730D	Terpenoid cyclases/Protein prenyltransferases superfamily protein
>novel_mir_367	BnaC01g11550D	nine-cis-epoxycarotenoid dioxygenase 4 (NCED4)
>novel_mir_367	BnaC01g14470D	homolog of separase (ESP)
>novel_mir_367	BnaC01g36340D	chloroplast 30S ribosomal protein S20, putative
>novel_mir_367	BnaC01g41300D	Pentatricopeptide repeat (PPR-like) superfamily protein
>novel_mir_367	BnaC02g10890D	SHV3-like 5 (SVL5)
>novel_mir_367	BnaC02g11010D	SHV3-like 5 (SVL5)
>novel_mir_367	BnaC02g11190D	tetraspanin15 (TET15)
>novel_mir_367	BnaC02g14170D	Ypt/Rab-GAP domain of gyp1p superfamily protein
>novel_mir_367	BnaC02g17540D	unknown protein
>novel_mir_367	BnaC02g24710D	sulfate transporter 1
>novel_mir_367	BnaC02g48550D	YUCCA6 (YUC6)
>novel_mir_367	BnaC03g01260D	unknown
>novel_mir_367	BnaC03g02990D	unknown
>novel_mir_367	BnaC03g12430D	lactate/malate dehydrogenase family protein
>novel_mir_367	BnaC03g20910D	receptor lectin kinase (RLK)
>novel_mir_367	BnaC03g23020D	unknown
>novel_mir_367	BnaC03g30340D	cytochrome P450, family 705, subfamily A, polypeptide 1 (CYP705A1)
>novel_mir_367	BnaC03g30350D	cytochrome P450, family 705, subfamily A, polypeptide 19 (CYP705A19)
>novel_mir_367	BnaC03g31800D	unknown protein
>novel_mir_367	BnaC03g34130D	S-adenosyl-L-methionine-dependent methyltransferases superfamily protein
>novel_mir_367	BnaC03g41400D	cytochrome P450, family 705, subfamily A, polypeptide 15 (CYP705A15)
>novel_mir_367	BnaC03g47020D	CONTAINS InterPro DOMAIN/s: Protein of unknown function DUF2451, C-terminal (InterPro:IPR019514), Vacuolar protein sorting-associated protein 54 (InterPro:IPR019515)
>novel_mir_367	BnaC03g47460D	RING/U-box superfamily protein
>novel_mir_367	BnaC03g53590D	Calcium-binding EF-hand family protein
>novel_mir_367	BnaC03g61910D	Major facilitator superfamily protein
>novel_mir_367	BnaC04g08980D	unknown
>novel_mir_367	BnaC04g15380D	unknown protein
>novel_mir_367	BnaC04g16210D	SHV3-like 5 (SVL5)
>novel_mir_367	BnaC04g39340D	prephenate dehydratase 1 (PD1)
>novel_mir_367	BnaC04g45020D	unknown
>novel_mir_367	BnaC04g45370D	NAD(P)-binding Rossmann-fold superfamily protein
>novel_mir_367	BnaC05g05630D	GTP binding Elongation factor Tu family protein
>novel_mir_367	BnaC05g10390D	2-oxoglutarate (2OG) and Fe(II)-dependent oxygenase superfamily protein
>novel_mir_367	BnaC05g16670D	Exostosin family protein
>novel_mir_367	BnaC05g16810D	unknown protein
>novel_mir_367	BnaC05g31980D	cytochrome P450, family 705, subfamily A, polypeptide 1 (CYP705A1)
>novel_mir_367	BnaC05g32000D	cytochrome P450, family 705, subfamily A, polypeptide 30 (CYP705A30)
>novel_mir_367	BnaC05g38430D	chloroplast 30S ribosomal protein S20, putative
>novel_mir_367	BnaC05g43880D	Leucine-rich repeat protein kinase family protein
>novel_mir_367	BnaC05g44080D	rhomboid protein-related
>novel_mir_367	BnaC05g45540D	SAC3/GANP/Nin1/mts3/eIF-3 p25 family
>novel_mir_367	BnaC06g11330D	formin 3 (FH3)
>novel_mir_367	BnaC06g16000D	cytochrome P450, family 94, subfamily D, polypeptide 2 (CYP94D2)
>novel_mir_367	BnaC06g16010D	cytochrome P450, family 94, subfamily D, polypeptide 2 (CYP94D2)
>novel_mir_367	BnaC06g16020D	transducin family protein / WD-40 repeat family protein
>novel_mir_367	BnaC06g23440D	RING/U-box superfamily protein
>novel_mir_367	BnaC06g29710D	unknown
>novel_mir_367	BnaC06g29970D	Adenine nucleotide alpha hydrolases-like superfamily protein
>novel_mir_367	BnaC06g38480D	sulfate transporter 1
>novel_mir_367	BnaC07g01050D	unknown
>novel_mir_367	BnaC07g12650D	Major facilitator superfamily protein
>novel_mir_367	BnaC07g37930D	unknown
>novel_mir_367	BnaC07g38680D	unknown protein
>novel_mir_367	BnaC07g40210D	UNFERTILIZED EMBRYO SAC 17 (UNE17)
>novel_mir_367	BnaC07g46160D	Major facilitator superfamily protein
>novel_mir_367	BnaC07g49760D	HIGH CHLOROPHYLL FLUORESCENCE 136 (HCF136)
>novel_mir_367	BnaC08g04840D	RNA-directed DNA polymerase (reverse transcriptase)-related family protein
>novel_mir_367	BnaC08g17690D	cyclin-dependent kinase D1
>novel_mir_367	BnaC08g27540D	cytochrome P450, family 94, subfamily D, polypeptide 2 (CYP94D2)
>novel_mir_367	BnaC09g18220D	Protein of unknown function, DUF584
>novel_mir_367	BnaC09g22050D	unknown protein
>novel_mir_367	BnaC09g22680D	Protein of unknown function, DUF584
>novel_mir_367	BnaC09g44230D	Protein of unknown function (DUF604)
>novel_mir_367	BnaC09g45460D	unknown
>novel_mir_367	BnaC09g53530D	basic helix-loop-helix (bHLH) DNA-binding family protein
>novel_mir_367	BnaCnng01580D	basic helix-loop-helix (bHLH) DNA-binding superfamily protein
>novel_mir_367	BnaCnng11830D	Hydroxyproline-rich glycoprotein family protein
>novel_mir_367	BnaCnng15180D	Calcium-binding EF-hand family protein
>novel_mir_367	BnaCnng19580D	tetraspanin15 (TET15)
>novel_mir_367	BnaCnng24370D	RING/U-box superfamily protein with ARM repeat domain
>novel_mir_367	BnaCnng24590D	CONTAINS InterPro DOMAIN/s: Protein of unknown function DUF2451, C-terminal (InterPro:IPR019514), Vacuolar protein sorting-associated protein 54 (InterPro:IPR019515)
>novel_mir_367	BnaCnng34790D	Protein kinase superfamily protein
>novel_mir_367	BnaCnng39920D	Protein of unknown function (DUF579)
>novel_mir_367	BnaCnng45890D	cytochrome P450, family 71, subfamily B, polypeptide 37 (CYP71B37)
>novel_mir_367	BnaCnng53530D	Major facilitator superfamily protein
>novel_mir_367	BnaCnng61360D	unknown protein
>novel_mir_367	BnaCnng72470D	unknown
>novel_mir_367	BnaCnng76980D	FUNCTIONS IN: molecular_function unknown
>novel_mir_367	BnaUnng02880D	unknown
>novel_mir_368	BnaA01g31810D	subunit of exocyst complex 8 (SEC8)
>novel_mir_368	BnaA02g23720D	NPR1-like protein 3 (NPR3)
>novel_mir_368	BnaA03g31170D	subunit of exocyst complex 8 (SEC8)
>novel_mir_368	BnaA05g28440D	subunit of exocyst complex 8 (SEC8)
>novel_mir_368	BnaA05g33250D	IAA-LEUCINE RESISTANT 1 (ILR1)
>novel_mir_368	BnaA06g18590D	unknown
>novel_mir_368	BnaC01g24390D	unknown
>novel_mir_368	BnaC01g38640D	subunit of exocyst complex 8 (SEC8)
>novel_mir_368	BnaC02g31190D	NPR1-like protein 3 (NPR3)
>novel_mir_368	BnaC03g36500D	subunit of exocyst complex 8 (SEC8)
>novel_mir_368	BnaC05g42720D	subunit of exocyst complex 8 (SEC8)
>novel_mir_368	BnaC06g01590D	calcium-dependent lipid-binding family protein
>novel_mir_368	BnaC07g22000D	unknown
>novel_mir_368	BnaC08g10060D	unknown
>novel_mir_368	BnaC09g23760D	Calcineurin-like metallo-phosphoesterase superfamily protein
>novel_mir_368	BnaCnng06040D	IAA-LEUCINE RESISTANT 1 (ILR1)
>novel_mir_369	BnaA05g20610D	Pseudouridine synthase family protein
>novel_mir_369	BnaC05g33380D	Pseudouridine synthase family protein
>novel_mir_37	BnaA04g26480D	AT hook motif DNA-binding family protein
>novel_mir_37	BnaA06g07350D	FAD-binding Berberine family protein
>novel_mir_37	BnaA07g27750D	fructokinase-like 2 (FLN2)
>novel_mir_37	BnaA09g21230D	SNARE associated Golgi protein family
>novel_mir_37	BnaC03g56680D	Protein phosphatase 2C family protein
>novel_mir_37	BnaC05g27950D	Ribonuclease H-like superfamily protein
>novel_mir_37	BnaC05g42220D	Protein phosphatase 2C family protein
>novel_mir_37	BnaC08g13580D	Protein phosphatase 2C family protein
>novel_mir_37	BnaC09g23590D	SNARE associated Golgi protein family
>novel_mir_37	BnaCnng18160D	FAD-binding Berberine family protein
>novel_mir_37	BnaCnng26300D	fructokinase-like 2 (FLN2)
>novel_mir_370	BnaAnng25570D	cysteine-rich RLK (RECEPTOR-like protein kinase) 21 (CRK21)
>novel_mir_370	BnaC02g26460D	Disease resistance protein (TIR-NBS-LRR class) family
>novel_mir_371	BnaCnng48970D	beta-galactosidase 15 (BGAL15)
>novel_mir_372	BnaA09g28150D	unknown protein
>novel_mir_372	BnaC05g21080D	unknown protein
>novel_mir_373	BnaC06g23240D	receptor like protein 15 (RLP15)
>novel_mir_374	BnaA01g15640D	Aldolase superfamily protein
>novel_mir_374	BnaA05g16590D	BREVIS RADIX (BRX)
>novel_mir_374	BnaA08g07050D	BREVIS RADIX (BRX)
>novel_mir_374	BnaA09g24720D	BREVIS RADIX (BRX)
>novel_mir_374	BnaC01g18640D	uridine kinase-like 4 (UKL4)
>novel_mir_374	BnaC05g24100D	BREVIS RADIX (BRX)
>novel_mir_374	BnaC05g29210D	BREVIS RADIX (BRX)
>novel_mir_374	BnaCnng23080D	unknown
>novel_mir_375	BnaA09g32490D	5'-3' exonuclease family protein
>novel_mir_377	BnaA04g08800D	ALCATRAZ (ALC)
>novel_mir_377	BnaA09g55460D	RING/U-box superfamily protein
>novel_mir_377	BnaC08g30320D	RING/U-box superfamily protein
>novel_mir_378	BnaA02g04040D	Arabidopsis NAC domain containing protein 87 (ANAC087)
>novel_mir_378	BnaA02g11930D	CEGENDUO (CEG)
>novel_mir_378	BnaA02g28220D	INDUCER OF CBF EXPRESSION 1 (ICE1)
>novel_mir_378	BnaA03g01530D	F-box associated ubiquitination effector family protein
>novel_mir_378	BnaA03g06100D	unknown protein
>novel_mir_378	BnaA03g07000D	Arabidopsis NAC domain containing protein 87 (ANAC087)
>novel_mir_378	BnaA03g49980D	auxin response factor 16 (ARF16)
[truncated: 2,807 more rows]
