# Supplementary material for: Identification of Rapeseed MicroRNAs Involved in Early Stage Seed Germination under Salt and Drought Stresses
Source: Front Plant Sci. 2016 May 13;7:658. doi: 10.3389/fpls.2016.00658 (PMC4865509; doi:10.3389/fpls.2016.00658)
Supplement: Table S11 — Novel miRNAs with no targets predicted in the CK, D, and S libraries. [file Table11.XLSX]

## Sheet: Sheet1
novel miRNA	Count			sequence	Length
	CK	D	S
novel_mir_101	11	0	0	TGTTATAATTTGATTGGTCGATA	23
novel_mir_112	7	0	0	AGGAACGGAGGGAGTATATTTTA	23
novel_mir_113	13	10	20	TCGCTTGGTGCAGGCCGGGAA	21
novel_mir_116	7	7	5	TTGAGTAATAGAATGGCCGTTCA	23
novel_mir_125	11	17	11	GATATCGGTTCGGTTTCGGTTCA	23
novel_mir_129	5	0	0	GGGGCCCGCGAACAGTGCAA	20
novel_mir_142	9	0	9	GCGGGATGTATTATATTCGGTTA	23
novel_mir_143	9	9	0	TGAGTCTGTTTAAGTTGATGACA	23
novel_mir_147	79	73	54	GGGTCGATATGAGAACACATG	21
novel_mir_152	265	271	177	GTAGGTAGACGCACTGTTTCTCA	23
novel_mir_153	8	7	0	CGCAAGGCGGAAAGGAAGGGCA	22
novel_mir_159	5	5	0	TCGTGATCATGCGAGGGCTAT	21
novel_mir_16	12	0	0	TGAGAAATGCATGGTAGAGACTA	23
novel_mir_161	7	9	7	TTGACTATGGTAGTGATTGGCT	22
novel_mir_162	5	0	0	ACTGCAAAATGGAGTGGAAAATG	23
novel_mir_165	9	0	0	TCGGGTTTCGGGTAGTTTGGATA	23
novel_mir_166	8	0	7	AGCTGAGTAATGGACTGGCGA	21
novel_mir_171	6	8	6	TTGGATCGTACGCATAGCTTCCA	23
novel_mir_175	9	0	0	ATTTAATTAGTGATGTGGATTTA	23
novel_mir_179	8	0	0	GGGGCTTATTGTAGGAGATGGAT	23
novel_mir_18	446	178	310	TGTGCTCTCTAGCCTTCTGTCA	22
novel_mir_186	8	17	0	GTGGACGAGTATTATAGCGGCAA	23
novel_mir_19	17	0	14	GCGGGATAAGTGCGGTTTTGATA	23
novel_mir_198	13	0	0	ATGGAATAGAACACTCGTGCATA	23
novel_mir_20	11	0	0	AGAGGGGTGAGTATTAATACTCA	23
novel_mir_204	1071	1131	1253	TCAGCGAAGCGTGTTGGAACC	21
novel_mir_206	9	0	0	CGAACCCGGATTATTGAGATATA	23
novel_mir_220	7	0	0	TGAGTCTGTATAAATAGGTGACA	23
novel_mir_227	10	0	0	GATTTCAACGTAGGCGGCCATTA	23
novel_mir_23	14	10	10	TTTGGTTGAATTGTGGTTAGGTA	23
novel_mir_231	6	7	0	CTCTTGGATTTGTGAGAGACACA	23
novel_mir_232	16	0	0	TATCAATCCGTCGGAATATTCCA	23
novel_mir_233	9	0	0	GAACTGAACCGTTCGGGTTGGGA	23
novel_mir_246	13	19	0	CGGATCCGGATTCGTGGTTTCCA	23
novel_mir_249	10	7	15	GCCTCCGTAGCATAGTGGTATTG	23
novel_mir_253	7	0	0	AGGCCAAGAGAACATACCTCGCC	23
novel_mir_256	15	10	13	AGTGGCTATGCGTTGGATTTTTA	23
novel_mir_258	6	0	0	AACTTTTTAGTCGGACAATTATA	23
novel_mir_263	9	0	0	ACTGGGAAGTAAGAAACGATATA	23
novel_mir_265	13	9	0	ATCTATGACGGTGTAATCTGCTA	23
novel_mir_267	199	203	223	TGAAGCTGCCAGCATGATCTAT	22
novel_mir_274	14	0	0	TTAGACGGTGTTAACTATATTTA	23
novel_mir_276	6	6	0	TAGATGTGAGATGCTACTATATA	23
novel_mir_277	5	0	0	AGGAACGGAGGGAGTACTACTAA	23
novel_mir_281	15	19	14	CGGGCCTAGAATTTTTAAGGCTA	23
novel_mir_285	16	0	0	ATCGTTTGTAGATAAAGATAGTA	23
novel_mir_299	25	0	20	TGGAATCTGATGTGGCATCACCA	23
novel_mir_300	20	0	11	TGAGCTGTAATTTCACTAGGCTA	23
novel_mir_306	13	16	0	GTAGAATTTAAGCTGTAGATTTA	23
novel_mir_314	8	0	0	TCTGTCGAGATGAGTTTGAGGAA	23
novel_mir_318	7	0	0	CTATTATAAAGAGTTGGATTTGC	23
novel_mir_324	6	0	0	ATAAGTAATTGTGGTGTCTATAA	23
novel_mir_325	7	0	9	GCTGACCTGTGGATCGCGTCATA	23
novel_mir_328	23	0	12	GTACCCGTTCGGTTCTCGGTTCA	23
novel_mir_331	7	0	0	GGCTGTAAGAAATTTTAAAGGTA	23
novel_mir_340	15	0	0	AAAAGAACTAGGAAGACTCGATA	23
novel_mir_343	5	0	0	ACTAACTTGTAAGTCGTCTGGTA	23
novel_mir_344	10	0	7	TAAAAAGTGGAAGTTACTGTGTA	23
novel_mir_345	14	0	0	GCGTGGATCTTCATAGTACGGTT	23
novel_mir_347	6	0	0	ACTCATTTAGGGTCTCTAGGATA	23
novel_mir_348	8	0	0	TTGGAGACCAAGTACAAGTAAAT	23
novel_mir_350	21	0	28	AATCTTAGATAGTCGTGATGTCA	23
novel_mir_351	10	7	9	GGCCGGGGCTCGAAGTCGTGATA	23
novel_mir_353	8	0	0	TCCGGTTAAGTGTTGTTCAGGCA	23
novel_mir_356	16	0	0	ACATCGGAGAAGTGCGGTGAACA	23
novel_mir_360	67	72	0	GTGGACAGCTTTAGAGTGGAGTA	23
novel_mir_364	6	0	0	AGGCTCCGCGTATACTCCGCTTA	23
novel_mir_376	8	0	0	TTGTGAAACGGTGAGAATATATA	23
novel_mir_385	11	32	0	TCTGGAAGAGTTAGAACAAGCCA	23
novel_mir_390	7	0	0	ATACTCTATCTCTAGCACTGTTA	23
novel_mir_391	9	10	0	TGTGGACAGAACGCAACTCAAGA	23
novel_mir_395	7	0	0	GATGTGGACTTAGTTTGGTGGCA	23
novel_mir_4	8	0	0	TTTTAGTCGTACGTAGGGCAT	21
novel_mir_401	5	7	0	ACTAATTGTGACATGGACATTTA	23
novel_mir_402	5	0	0	AGAGGAACGTTACTTTTTACCTA	23
novel_mir_405	8	0	0	ACGGATCGAATCGGATATCCAG	22
novel_mir_407	10	0	0	CCGCGCAAGCGCGGAGTCGGATA	23
novel_mir_408	17	0	0	CGGTCAGACAGCGGTCCACTTCA	23
novel_mir_409	56	0	0	TTTCGGCTAATAGACGGTTCTTA	23
novel_mir_415	9	8	12	TCGCTACGTAGCGTGCTCGGTCA	23
novel_mir_418	110	0	0	AGTGGACAATATCATACTAATCA	23
novel_mir_419	0	7	0	GGCGAGTTGGCTGTAGTCGGCCA	23
novel_mir_421	0	6	0	TTTGGAAACGTAGAAGCGAATTT	23
novel_mir_422	0	13	0	AGCTAGGGCTGTTCAATATGGTA	23
novel_mir_424	0	10	0	TGGCACGCTTGCGGAATACTCTA	23
novel_mir_425	0	10	0	TTAGCGTAATATAAGAACCGTCT	23
novel_mir_433	0	12	0	GGTTGATTGTAGTAGAGAGGTTA	23
novel_mir_439	0	10	0	GCGGGAGAACTGCATGTGCATGA	23
novel_mir_440	0	5	0	TACGGAATTTTCTAATGTGGCTA	23
novel_mir_441	0	19	0	TGTTCTGGATTAATATGCGGTA	22
novel_mir_443	0	25	26	ATTGGTTAAATTGTAGTTAGGTA	23
novel_mir_446	0	15	0	GTTGTGGATTGCTAGACCGGCTT	23
novel_mir_449	0	5	0	TTTATCGGATCGGATTCGGTTTA	23
novel_mir_454	0	13	0	TTCGGGTGTTAATGAGGAGGATA	23
novel_mir_455	0	9	0	TTTAGAATTGTGCACGTAGATTA	23
novel_mir_456	0	34	0	GGGTACCCGATCGGATCCGGATA	23
novel_mir_459	0	10	0	TGGATCGAGTAGGATATCCGGTT	23
novel_mir_461	0	20	0	TTGCACGGGATGAACATTATATA	23
novel_mir_462	0	8	0	TTAGGGGCTTAAGGCAAGTTTTA	23
novel_mir_467	0	10	0	GCTTGACTAGAGCGCGTCGATCA	23
novel_mir_477	0	61	0	TGGACCGAAATTTATACTGGCTA	23
novel_mir_482	0	7	0	GAATGTAAGTTGAAGATGCTCTA	23
novel_mir_483	0	12	0	TTAGCGGAAGTTAAGAAATTGTT	23
novel_mir_49	12	0	0	GGACTGAATAGTGATAGACGCCA	23
novel_mir_490	0	7	0	TTCGGTTATTACGTGGGCGTCTA	23
novel_mir_493	0	8	0	AGCGTGATTCGTCTGCCATGGTT	23
novel_mir_495	0	20	24	TACAAGAAATGTAGATCTAAGTT	23
novel_mir_496	0	17	0	CAAAAACTAACGTAGAAGACTTG	23
novel_mir_498	0	14	8	CGGAAAAATATGGATATTCGGAA	23
novel_mir_500	0	6	0	AACCAAATAGTAGGCATGAAATT	23
novel_mir_502	0	6	0	GGAGATGGCCTTAGAATATTTCA	23
novel_mir_506	0	9	0	TCTATTTGAACTTGAAGACACCA	23
novel_mir_508	0	11	0	GTATGGAGTGCAAATAGGGGATA	23
novel_mir_512	0	14	15	CACAATTATTGTGGAATCTCGTA	23
novel_mir_515	0	6	0	AGATCCAGATCTAGGCTAAGGTA	23
novel_mir_517	0	5	0	ATAGGAGATTTGAGAGGCCCATA	23
novel_mir_518	0	15	16	GCAGTTGCACGGATCGAGATCTA	23
novel_mir_528	0	7	0	GACTTGACTTGGTCGCTAGGACA	23
novel_mir_539	0	9	0	GCCGGACTCAAATATTTACGG	21
novel_mir_543	0	11	0	TCGTATTGTATAATTAGTGGCTA	23
novel_mir_547	0	7	0	TGAATAAATGTGAGAGTTGGCTA	23
novel_mir_548	0	10	0	TTGGGTTTAGGGTCTAGGATTTA	23
novel_mir_550	0	11	0	ATTATGACGGGCGATGATACATC	23
novel_mir_552	0	6	0	TAGGGTTTAGTATTTAGAAGGTA	23
novel_mir_557	0	14	0	AGTTATATTTTAAGTTGGACACA	23
novel_mir_558	0	5	0	TCCAGGTGGGGGGTTGACGGATA	23
novel_mir_561	0	9	0	CACATATAGTTTGCAGGGTGG	21
novel_mir_568	0	15	0	CGTGGACGCATGAGAAGAGAGAA	23
novel_mir_572	0	7	0	TTGGATCGTAAGTGGCAACTTCA	23
novel_mir_573	0	6	0	TAAGTTGAGGGTTTATAATGTTA	23
novel_mir_576	0	5	0	TGCAACGCACGGGCTCATATCTA	23
novel_mir_577	0	20	0	GTTAAAAGTTAGAGCGGTTAATG	23
novel_mir_587	0	5	0	TCTGGAAACTGTATCAGGAAGCA	23
novel_mir_588	0	6	0	AGAAGGAAGCTGTACTTTATATA	23
novel_mir_60	23	0	29	CAGAAGATCCTGGCAATTCACTA	23
novel_mir_600	0	7	0	TGATTTTGCTTCAGATCTGGACA	23
novel_mir_601	0	7	0	ACGGGTTCGTCGGAAATTCGTCA	23
novel_mir_605	0	37	43	GGCTATGTCGAGCAGAAACCCTA	23
novel_mir_609	0	12	0	AAGTGGACAATATCGTACTAATT	23
novel_mir_610	0	5	0	ATAATGAGTTGAGACCCACCATA	23
novel_mir_611	0	99	0	CGGTTCACCTCGGTCGCCGGACA	23
novel_mir_615	0	9	0	TGATTTTTGCGGAGATTTGGACA	23
novel_mir_620	0	31	0	TCTGTTACGACGGACGTTTAACA	23
novel_mir_622	0	12	0	GAGATCGCAGTCGGCTCATATCA	23
novel_mir_624	0	8	0	ATATATGATCTGTTCGGTTATTT	23
novel_mir_626	0	6	0	GGCGAGTTCGGACGAGATTGGTA	23
novel_mir_63	5	0	0	AGATGCCGTGACAACTTAGGTTA	23
novel_mir_630	0	18	0	ATACTTCACGTAGTCGGTAATCA	23
novel_mir_639	0	6	0	CAAAACGCTGACGTGGCGCGCTA	23
novel_mir_646	0	7	0	TATTCCTATAGAATCATCGATCA	23
novel_mir_648	0	9	0	CTATGAATGTAGTATTTGTGGCA	23
novel_mir_651	0	11	0	TAATTCTAGAACGTCGTACAACC	23
novel_mir_654	0	9	0	AAAAAGCTAAGAACCGTCTTTTA	23
novel_mir_657	0	7	0	TGCGTCAGCGACAGATTGTGGAT	23
novel_mir_661	0	7	0	GACAAAATAATTGTTGGACATAA	23
novel_mir_665	0	17	0	TCCTCGGATCATGTGGTAGGTTA	23
novel_mir_669	0	9	0	GGATTCGGTGCGAGTCGGACTCA	23
novel_mir_670	0	8	5	CGATTTTTACGGATTTTTAGACA	23
novel_mir_675	0	6	0	TCGACATGAGATCGTACTTATCA	23
novel_mir_680	0	0	12	GTGATGGACCTAACTCACACCCA	23
novel_mir_684	0	0	13	AGAGGTAAATTGGTCGTAAGGTT	23
novel_mir_685	0	0	9	GTGTGGACCGGAGCGCAAGGCTA	23
novel_mir_687	0	0	9	TTCCGTCGGCAGTATCGGTTATA	23
novel_mir_69	15	17	0	TCTGTTCAGATCTGGTGTATTCA	23
novel_mir_691	0	0	9	TCGGTTATTTATGAAATTCGGTT	23
novel_mir_697	0	0	6	TGTAGGTTGTGCGGCCTGGGCTA	23
novel_mir_699	0	0	7	AAGTAGTAGATAATGATTTTTTA	23
novel_mir_709	0	0	10	GTTCACCTTGTCGGACTGGGCTA	23
novel_mir_710	0	0	12	ACTGGTACTGCGGTTAAAAATTA	23
novel_mir_711	0	0	6	GCGGATGCGCGGATCAAAGTCTA	23
novel_mir_712	0	0	10	TCTTGATCTAGAGAGTAGGCATA	23
novel_mir_713	0	0	10	CAAGTTGTAGGTTAGTTTTGGCA	23
novel_mir_722	0	0	11	TGACGTGGCTGCCGACGTGTATA	23
novel_mir_730	0	0	20	TCCACAGAGAGCTAGGACACACA	23
novel_mir_733	0	0	7	ACATATAGGTGGATTGGTGGTTG	23
novel_mir_735	0	0	8	GGGAAAATAGTAGAGTTGGTATA	23
novel_mir_737	0	0	7	TCTGAGGGTCGGGCCTACAAGTA	23
novel_mir_738	0	0	13	CGCTACGCGCGGGTTGTTTGACA	23
novel_mir_739	0	0	11	TTGACTGTAAAATTTAATCGGTA	23
novel_mir_747	0	0	9	TCTGGGGACGAATTACAGAGCAA	23
novel_mir_75	66	69	49	TACATTTCAGTCGTCTGGTGG	21
novel_mir_750	0	0	9	TACGGGTGTGACAGAAGAGGTTG	23
novel_mir_751	0	0	7	GCGGGACGATCGCTCGGTCA	20
novel_mir_755	0	0	10	GGGCCTTCTCTGGATGCATGGCA	23
novel_mir_756	0	0	8	TGGGGCCCGCGAACAGTGCAAGA	23
novel_mir_757	0	0	7	GCGTAACATGCGACCTGCGATTA	23
novel_mir_76	6	0	0	AGGAACGGATGGAGTATTAAATA	23
novel_mir_764	0	0	13	TCTTGGATTCATGGGCTAGGGTA	23
novel_mir_766	0	0	8	TTAGGTCAAAGAGGAATAGCGTA	23
novel_mir_767	0	0	7	AGGGTCAAAACTGAAATAGGACA	23
novel_mir_769	0	0	8	ACCGTGTGGTTGGACTTGGCCTA	23
novel_mir_777	0	0	6	TTGGCAGAGTGACTTGTGGTTTA	23
novel_mir_780	0	0	10	TTACTTCGGATATTAGTCGGCTC	23
novel_mir_781	0	0	6	CACAATTATTGTGGAACCTCATA	23
novel_mir_786	0	0	9	GACCACTTCTGGTCGTCGGGATA	23
novel_mir_787	0	0	789	GGATGGTCACCAGTCGGACCCTA	23
novel_mir_790	0	0	9	GTTTAAAGTGCGAGAATGTGACA	23
novel_mir_791	0	0	13	TGGATCTGGAGAAAAAATGGTTA	23
novel_mir_792	0	0	15	TCGACTCTGGCAATCGGTGGCTA	23
novel_mir_798	0	0	13	GAAGAACACAGACATTTGACTCA	23
novel_mir_800	0	0	17	ATGGTATCAGAGCGGACCCAA	21
novel_mir_807	0	0	11	TAACAGATTGAAATGGACCTTTA	23
novel_mir_811	0	0	26	CACGTGTCAGTGGAATCCGCGAA	23
novel_mir_815	0	0	26	ATTTACTTGATCGTGGCCCATTA	23
novel_mir_82	9	0	0	AAGTGGTTTATTGGTAGTTGCTT	23
novel_mir_826	0	0	6	TTTGGTGACATAGGTAGGCAAAT	23
novel_mir_828	0	0	10	TTAGGATTTAGAGTTAAGGGGTT	23
novel_mir_83	50	48	0	GTGGGCGTGCCGGAGTGGTTA	21
novel_mir_832	0	0	8	TTTTTGTAGAGAATTAAAGGATA	23
novel_mir_834	0	0	9	AGTGACAAAAGTAGAGATAGTTA	23
novel_mir_836	0	0	11	ACGAGGGCAGTATTCGTTGTA	21
novel_mir_838	0	0	22	TCACGGATTTTAGTATGGTCATA	23
novel_mir_839	0	0	6	GGTTCAACCGCGGGTCTGGGTCA	23
novel_mir_841	0	0	5	GCCATGGACGGTAATCAAGACCC	23
novel_mir_842	0	0	8	TCTAAAACTGACAAGTAGAAAAT	23
novel_mir_856	0	0	20	CGAGAACTAAGTAATTGGACCGC	23
novel_mir_862	0	0	6	TAGGCTCAGGGTGTTAGAGGCTG	23
novel_mir_864	0	0	23	GAAAGTAGTCAGGAAGTATGGTA	23
novel_mir_867	0	0	10	TCGCAAGTCGCAGATCGTAGGTT	23
novel_mir_868	0	0	13	TCGAACCTTGCCAGAAAGAACTA	23
novel_mir_87	10	13	0	GAGTCTGTAGATGATTGATGTCA	23
novel_mir_872	0	0	10	CACGTAGTCGTGGGGACCCGCAA	23
novel_mir_880	0	0	9	GCTCGATATCGTCGCTTGGGCAA	23
novel_mir_89	12	12	10	GCGGGGTTCTAAGCTTTACGG	21
novel_mir_95	7	0	0	GGTTGTGGCTGCGTACTTTTCTG	23
novel_mir_97	19	0	23	ATGCAGTTAGACATATATCCTCA	23
